# Supplementary material for: Aging Disrupts the Circadian Patterns of Protein Expression in the Murine Hippocampus
Source: Front Aging Neurosci. 2020 Jan 15;11:368. doi: 10.3389/fnagi.2019.00368 (PMC6974521; doi:10.3389/fnagi.2019.00368)
Supplement: Supplementary file 5 [file Table_2.XLSX]

## Sheet: Supplementary Data 2
	Supplementary Data 2. List of proteins accurately quantified in the hippocampus of middle-aged mice. All proteins in this list were quantified in at least two biological replicates per circadian time (CT). The majority protein IDs, protein names, gene names, Gene Ontology biological process (GOBP) functional annotations, and logarithmized label-free quantification (LFQ) intensities are supplied.
	Majority protein IDs	Protein names	Gene names	GOBP name	Mean log10 LFQ intensity
					CT2	CT6	CT10	CT14	CT18	CT22	CT26	CT30	CT34	CT38	CT42	CT46
	D3Z4T6;A0A4W9;Q80Z24	Neuronal growth regulator 1	Negr1	behavior;biological adhesion;biological regulation;cell adhesion;cell-cell adhesion;cellular process;feeding behavior;locomotory behavior;positive regulation of biological process;positive regulation of cell projection organization;positive regulation of cellular component organization;positive regulation of cellular process;positive regulation of neuron projection development;regulation of biolo…	6.94224	6.88474	6.36409	6.9796	6.91319	6.95065	6.84568	6.91427	6.88187	7.02278	6.91677	6.95035
	A0JNY3;Q8BUV3	Gephyrin;Molybdopterin adenylyltransferase;Molybdopterin molybdenumtransferase	Gphn	aromatic compound biosynthetic process;biosynthetic process;cellular aromatic compound metabolic process;cellular biosynthetic process;cellular component organization;cellular component organization or biogenesis;cellular localization;cellular macromolecule localization;cellular macromolecule metabolic process;cellular membrane organization;cellular metabolic process;cellular nitrogen compound bi…	7.02686	7.00123	6.93183	7.03802	6.92868	6.89185	6.90703	6.9306	7.01629	7.06289	6.9831	6.97828
	A1BN54		Actn1	actin crosslink formation;actin cytoskeleton organization;actin filament bundle assembly;actin filament organization;actin filament-based process;biological regulation;cell junction assembly;cell junction organization;cell-substrate junction assembly;cellular component assembly;cellular component assembly at cellular level;cellular component organization;cellular component organization at cellula…	8.15133	8.13497	8.12404	8.146	8.15623	8.14558	8.15916	8.14439	8.12155	8.15486	8.15736	8.13443
	A2A547;P84099	Ribosomal protein L19;60S ribosomal protein L19	Rpl19	biosynthetic process;cellular biosynthetic process;cellular macromolecule biosynthetic process;cellular macromolecule metabolic process;cellular metabolic process;cellular process;cellular protein metabolic process;macromolecule biosynthetic process;macromolecule metabolic process;metabolic process;primary metabolic process;protein metabolic process;translation	7.02219	7.06282	6.92715	6.91889	6.96283	6.95747	6.84425	6.89957	6.95114	6.94875	6.86737	6.90141
	A2A9R6;Q61701;A2A9S2;A2A9R8;Q8BVA9;A2A9S0;Q61701-2;A2A9S3	ELAV-like protein 4	Elavl4	anatomical structure morphogenesis;behavior;cell part morphogenesis;cell projection morphogenesis;cell projection organization;cellular component morphogenesis;cellular component organization;cellular component organization at cellular level;cellular component organization or biogenesis;cellular component organization or biogenesis at cellular level;cellular developmental process;cellular process…	6.55307	6.61092	6.47425	6.49723	6.48815	6.52215	6.52048	6.45761	6.47819	6.53279	6.5149	6.52068
	A2ACG7;Q9DBG6	Dolichyl-diphosphooligosaccharide--protein glycosyltransferase subunit 2	Rpn2	aging;carbohydrate metabolic process;cellular carbohydrate metabolic process;cellular macromolecule metabolic process;cellular metabolic process;cellular process;cellular protein metabolic process;developmental process;glycosylation;macromolecule glycosylation;macromolecule metabolic process;macromolecule modification;metabolic process;primary metabolic process;protein glycosylation;protein metab…	6.69598	6.62814	6.58352	6.60965	6.65764	6.52496	6.56622	6.61285	6.70158	6.69669	6.61074	6.63007
	A2AE27;Q9DBT5	AMP deaminase 2	Ampd2	AMP metabolic process;ATP metabolic process;biological regulation;biosynthetic process;cellular biosynthetic process;cellular metabolic compound salvage;cellular metabolic process;cellular nitrogen compound biosynthetic process;cellular nitrogen compound metabolic process;cellular process;cyclic nucleotide metabolic process;cyclic purine nucleotide metabolic process;energy homeostasis;GTP metabol…	6.68471	6.82172	6.67019	6.7451	6.73508	6.68094	6.76612	6.63872	6.65647	6.6617	6.66563	6.59947
	A2AEC2;Q9DB24;Q8R0A5	Transcription elongation factor A protein-like 3	Tceal3;Tceal6		7.18285	7.16096	7.06921	7.10082	6.98897	7.03126	7.01094	6.96599	7.14612	7.03381	7.03918	7.06671
	A2AEG6;A2AEG3		Gpm6b	biological regulation;cellular component assembly;cellular component assembly at cellular level;cellular component organization;cellular component organization at cellular level;cellular component organization or biogenesis;cellular component organization or biogenesis at cellular level;cellular process;extracellular matrix assembly;extracellular matrix organization;extracellular structure organi…	8.03924	7.90236	8.08826	8.10216	8.01998	8.08035	8.05569	7.84797	7.93304	8.10478	7.97494	7.92867
	A2AFG7;A2AFG8;Q6PGJ3;P11627	Neural cell adhesion molecule L1	L1cam	axon guidance;biological adhesion;biological regulation;cell adhesion;cell adhesion mediated by integrin;cell projection organization;cell surface receptor linked signaling pathway;cell-cell adhesion;cell-cell adhesion mediated by integrin;cellular component organization;cellular component organization at cellular level;cellular component organization or biogenesis;cellular component organization…	6.77215	6.83379	6.74851	6.75889	6.78783	6.75605	6.66849	6.77435	6.84722	6.94118	6.84066	6.82553
	A2AFQ0;Q7TMY8;Q7TMY8-3;Q7TMY8-4;Q7TMY8-2	E3 ubiquitin-protein ligase HUWE1	Huwe1	base-excision repair;cell differentiation;cellular component organization;cellular component organization at cellular level;cellular component organization or biogenesis;cellular component organization or biogenesis at cellular level;cellular developmental process;cellular macromolecule metabolic process;cellular metabolic process;cellular nitrogen compound metabolic process;cellular process;cell…	6.46622	6.33116	6.59085	6.32677	6.47517	6.46671	6.52485	6.49028	6.33999	6.55389	6.47408	6.42832
	Q99N15;A2AFQ2;O08756	3-hydroxyacyl-CoA dehydrogenase type-2	Hsd17b10	cellular macromolecule metabolic process;cellular metabolic process;cellular nitrogen compound metabolic process;cellular process;macromolecule metabolic process;metabolic process;ncRNA metabolic process;ncRNA processing;nitrogen compound metabolic process;nucleic acid metabolic process;nucleobase-containing compound metabolic process;oxidation-reduction process;primary metabolic process;RNA meta…	7.13476	7.13459	7.19551	7.1701	7.10028	7.14687	7.17077	7.12781	7.22857	7.2564	7.15515	7.21896
	A2AH25;Q5FWK3	Rho GTPase-activating protein 1	Arhgap1	biological regulation;cellular process;cellular response to stimulus;intracellular signal transduction;positive regulation of catalytic activity;positive regulation of GTPase activity;positive regulation of hydrolase activity;positive regulation of molecular function;regulation of biological process;regulation of catabolic process;regulation of catalytic activity;regulation of cellular catabolic …	6.89883	6.90136	6.83141	6.8484	6.92227	6.90272	6.91287	6.87736	6.93066	6.84914	6.77643	6.88094
	A2AH85;O08810;G3UZ34	116 kDa U5 small nuclear ribonucleoprotein component	Eftud2	cellular macromolecule metabolic process;cellular metabolic process;cellular nitrogen compound metabolic process;cellular process;macromolecule metabolic process;metabolic process;mRNA metabolic process;mRNA processing;nitrogen compound metabolic process;nucleic acid metabolic process;nucleobase-containing compound metabolic process;primary metabolic process;RNA metabolic process;RNA processing;R…	6.27578	6.09288	6.19594	6.10744	6.1366	6.10192	6.06272	6.06356	5.89144	6.13734	6.14658	6.11696
	A2AI21;P35438;A2AI17;A2AI14;A2AI19;A2AI20;A2AI16;P35438-2	Glutamate receptor ionotropic, NMDA 1	Grin1	adult behavior;adult locomotory behavior;anatomical structure development;anatomical structure maturation;associative learning;behavior;behavioral interaction between organisms;biological regulation;calcium ion homeostasis;calcium ion transmembrane transport;calcium ion transport;cation homeostasis;cation transport;cell communication;cell surface receptor linked signaling pathway;cell-cell signal…	6.9184	7.0333	6.90515	6.92679	6.89338	6.93795	6.85993	6.82553	6.95072	6.96104	6.91183	6.85243
	A2AL12;Q8BG05	Heterogeneous nuclear ribonucleoprotein A3	Hnrnpa3	cellular macromolecule metabolic process;cellular metabolic process;cellular nitrogen compound metabolic process;cellular process;macromolecule metabolic process;metabolic process;mRNA metabolic process;mRNA processing;nitrogen compound metabolic process;nucleic acid metabolic process;nucleobase-containing compound metabolic process;primary metabolic process;RNA metabolic process;RNA processing;R…	7.99423	7.9637	7.98041	7.99877	7.99123	7.99698	8.00229	7.95724	7.98943	7.95313	7.98892	7.99044
	A2ALL9;Q8C048;Q0VF55	Calcium-transporting ATPase	Atp2b3		7.5383	7.55248	7.51369	7.55408	7.56486	7.47168	7.55826	7.51168	7.52036	7.49415	7.57127	7.53776
	A2ALV3;Q62420;Q8BXU5;F6ZL13;A2ALV1	Endophilin-A1	Sh3gl2	biological regulation;cellular component organization;cellular component organization or biogenesis;cellular membrane organization;cellular process;endocytosis;establishment of localization;membrane invagination;membrane organization;regulation of biological process;regulation of cellular component organization;regulation of cellular metabolic process;regulation of cellular process;regulation of …	8.18161	8.1759	8.12514	7.95152	8.19133	8.17883	8.17383	8.20365	8.18714	8.19365	8.16656	8.21534
	A2AMQ5;Q99L43;Q6PBC0;F6S4G2	Phosphatidate cytidylyltransferase;Phosphatidate cytidylyltransferase 2	Cds2	acylglycerol biosynthetic process;acylglycerol metabolic process;biological regulation;biosynthetic process;carbohydrate metabolic process;CDP-diacylglycerol biosynthetic process;CDP-diacylglycerol metabolic process;cellular biosynthetic process;cellular lipid metabolic process;cellular metabolic process;cellular process;cellular response to stimulus;detection of abiotic stimulus;detection of ext…	6.6203	6.53004	6.45119	6.5673	6.48932	6.64854	6.43062	6.51275	6.57704	6.62128	6.49409	6.5027
	A2AP32;Q3UIU2	NADH dehydrogenase [ubiquinone] 1 beta subcomplex subunit 6	Ndufb6	metabolic process;oxidation-reduction process	6.81836	6.75078	6.93321	6.88393	6.63513	6.75093	6.76536	6.83408	6.82207	6.77672	6.81788	6.73711
	A2ARP8;Q9QYR6;Q9QYR6-2	Microtubule-associated protein 1A;MAP1A heavy chain;MAP1 light chain LC2	Map1a	cellular component maintenance;cellular component organization;cellular component organization at cellular level;cellular component organization or biogenesis;cellular component organization or biogenesis at cellular level;cellular process;cytoskeleton organization;microtubule cytoskeleton organization;microtubule-based process;multicellular organismal process;neurological system process;organell…	8.18447	8.35872	8.35749	8.32184	8.32012	8.33784	8.32512	8.33336	8.3608	8.35487	8.31883	8.34002
	A2AS98;P28660;P28660-2	Nck-associated protein 1	Nckap1	actin cytoskeleton organization;actin filament-based process;ameboidal cell migration;anatomical structure development;anatomical structure formation involved in morphogenesis;anatomical structure morphogenesis;anterior/posterior axis specification;anterior/posterior axis specification, embryo;anterior/posterior pattern specification;apical protein localization;asymmetric protein localization;axi…	7.72103	7.7596	7.74937	7.74398	7.79675	7.77933	7.76732	7.79155	7.78461	7.80843	7.78843	7.78249
	A2ATI9;Q99JX3;Q99JX3-2;A2ATI8;A2ATI6	Golgi reassembly-stacking protein 2	Gorasp2	cellular component organization;cellular component organization at cellular level;cellular component organization or biogenesis;cellular component organization or biogenesis at cellular level;cellular process;organelle organization	6.23165	6.12432	6.2366	6.12165	6.16366	6.16243	6.2669	6.06996	6.23946	6.1546	6.15902	6.16754
	A2AUK5;Q9Z2H5;A2AUK8;A2AUK7;Q9Z2H5-3;Q9Z2H5-2;E9PV14	Band 4.1-like protein 1	Epb4.1l1;Epb41l1	actin cytoskeleton organization;actin filament-based process;cellular component organization;cellular component organization at cellular level;cellular component organization or biogenesis;cellular component organization or biogenesis at cellular level;cellular process;cortical actin cytoskeleton organization;cortical cytoskeleton organization;cytoskeleton organization;organelle organization	7.46397	7.52368	7.49372	7.33843	7.42846	7.42928	7.4825	7.47461	7.45056	7.56452	7.56575	7.48926
	A2AWI7;Q8R3V5-1;Q8R3V5;A2AWI9;Q8R3V5-3	Endophilin-B2	Sh3glb2		7.34201	7.31571	7.32259	7.32911	7.23399	7.37442	7.31857	7.35189	7.29838	7.23265	7.25818	7.34249
	A2BE93;Q9EQU5;Q9EQU5-2;A2BE92	Protein SET	Set	biological regulation;cellular component assembly;cellular component assembly at cellular level;cellular component organization;cellular component organization at cellular level;cellular component organization or biogenesis;cellular component organization or biogenesis at cellular level;cellular macromolecular complex assembly;cellular macromolecular complex subunit organization;cellular process;…	6.52278	6.42444	6.45123	6.49552	6.49994	6.49886	6.6656	6.41999	6.39706	6.4674	6.55179	6.33855
	Q52KF7;A2BEE9;P70175;A2BEF2	Disks large homolog 3	Dlg3	anatomical structure development;anatomical structure morphogenesis;biological regulation;cell communication;cell-cell signaling;cellular component organization;cellular component organization or biogenesis;cellular localization;cellular macromolecule localization;cellular membrane organization;cellular metabolic process;cellular nitrogen compound metabolic process;cellular process;cellular prote…	7.13907	7.12611	7.12583	7.06404	7.09537	7.07596	7.07322	7.08078	7.06009	7.1361	6.94644	7.01299
	A2RT62	F-box/LRR-repeat protein 16	Fbxl16		6.43559	6.30604	6.47234	6.4862	6.36096	6.47661	6.32564	6.53775	6.46808	6.60492	6.54593	6.45109
	A3KGQ6;Q9D898	Actin-related protein 2/3 complex subunit 5;Actin-related protein 2/3 complex subunit 5-like protein	Arpc5l	actin cytoskeleton organization;actin filament organization;actin filament-based process;actin nucleation;Arp2/3 complex-mediated actin nucleation;biological regulation;cellular component organization;cellular component organization at cellular level;cellular component organization or biogenesis;cellular component organization or biogenesis at cellular level;cellular process;cytoskeleton organiza…	7.1477	7.03996	7.01922	7.08527	6.88319	7.04537	7.05255	7.17384	7.148	7.20722	7.18579	7.09563
	A3KGU7		Sptan1		9.02886	9.07626	9.06041	9.05256	9.06142	9.06129	9.0618	9.04688	9.03859	9.06294	9.05651	9.04686
	A4GZ26;E9QAD8;Q5DU25;D3Z5I6;D3Z6V7	IQ motif and SEC7 domain-containing protein 2	Iqsec2	actin cytoskeleton organization;actin filament-based process;biological regulation;cellular component organization;cellular component organization at cellular level;cellular component organization or biogenesis;cellular component organization or biogenesis at cellular level;cellular process;cytoskeleton organization;organelle organization;positive regulation of catalytic activity;positive regulat…	6.8644	6.73321	6.83919	6.82621	6.9597	6.91576	6.82067	6.90751	6.84705	6.90572	6.88917	6.86976
	A8DUK4;E9Q223;P02088	Hemoglobin subunit beta-1	Hbbt1;Hbb-bs;Hbb-b1	anatomical structure development;biological regulation;cell development;cellular developmental process;cellular process;developmental process;erythrocyte development;negative regulation of biological process;negative regulation of biosynthetic process;negative regulation of cellular biosynthetic process;negative regulation of cellular macromolecule biosynthetic process;negative regulation of cell…	9.05471	8.92293	8.96434	9.04183	8.66826	8.89377	8.98146	8.92172	8.99162	8.99943	9.05189	8.91824
	B0QZN5;P63044	Vesicle-associated membrane protein 2	Vamp2	biological regulation;calcium ion-dependent exocytosis;cell activation;cell activation involved in immune response;cellular component assembly;cellular component organization;cellular component organization at cellular level;cellular component organization or biogenesis;cellular component organization or biogenesis at cellular level;cellular membrane fusion;cellular membrane organization;cellular…	7.77298	7.73929	7.75403	7.61297	7.68209	7.74307	7.7713	7.66481	7.78794	7.70156	7.45378	7.61547
	B0V2N1-6;B0V2N1-2;B0V2N1;B0V2N1-4;B0V2N1-3	Receptor-type tyrosine-protein phosphatase S	Ptprs	anatomical structure development;biological adhesion;cell adhesion;cellular macromolecule metabolic process;cellular metabolic process;cellular process;cellular protein metabolic process;cerebellum development;cerebral cortex development;corpus callosum development;dephosphorylation;developmental process;hippocampus development;macromolecule metabolic process;macromolecule modification;metabolic …	6.86093	6.95785	6.86756	6.86328	6.94535	6.94861	6.87383	6.95749	6.90484	6.8501	6.96733	6.88038
	B1AQF4;Q9D7X3;H3BKL8;Q3V2Y9	Dual specificity protein phosphatase 3	Dusp3	biological regulation;cellular macromolecule metabolic process;cellular metabolic process;cellular process;cellular protein metabolic process;chordate embryonic development;dephosphorylation;developmental process;embryo development;embryo development ending in birth or egg hatching;in utero embryonic development;inactivation of MAPK activity;macromolecule metabolic process;macromolecule modificat…	7.13104	7.04536	7.01467	7.09573	6.98793	7.10814	7.09506	7.13203	7.0697	7.08484	7.21522	7.13592
	B1AQX7;B1AQX6		Srcin1	anatomical structure morphogenesis;biological adhesion;biological regulation;cell adhesion;cell morphogenesis;cell morphogenesis involved in differentiation;cell-substrate adhesion;cellular component morphogenesis;cellular component organization;cellular component organization or biogenesis;cellular developmental process;cellular process;developmental process;negative regulation of biological pro…	7.25799	7.27779	7.25356	7.27055	7.11593	7.23953	7.15702	7.18042	7.2428	7.24271	7.19373	7.0625
	B1AQZ0;B7ZC46;B1AQY9;Q8CHH9;Q8CHH9-2	Septin-8	Sept8		7.89661	7.88226	7.89104	7.89353	7.95711	7.93299	7.94286	7.95147	7.8664	7.88255	7.92865	7.91995
	B1ARU4;E9PVY8;E9QA63;F7ACR9;F6Q750;B1ARU1		Macf1	anatomical structure formation involved in morphogenesis;biological regulation;cell cycle arrest;cell cycle process;cell surface receptor linked signaling pathway;cellular process;cellular response to stimulus;developmental process;establishment of localization;establishment of localization in cell;establishment of protein localization;establishment of protein localization in endoplasmic reticulu…	6.77802	6.79913	6.75851	6.6408	6.72826	6.69418	6.76182	6.56964	6.63844	6.63531	6.65827	6.67733
	Q9D186;B1ASQ2;Q9DCZ4	Apolipoprotein O	Apoo		6.8415	6.76065	6.86902	6.77563	6.79124	6.8497	6.82994	6.83427	6.82753	6.88403	6.86997	6.85801
	B1ASZ3;Q64516-1;Q64516-2;Q64516	Glycerol kinase	Gyk;Gk	acylglycerol metabolic process;alcohol biosynthetic process;alcohol catabolic process;alcohol metabolic process;alditol biosynthetic process;alditol catabolic process;alditol metabolic process;biological regulation;biosynthetic process;carbohydrate biosynthetic process;carbohydrate catabolic process;carbohydrate homeostasis;carbohydrate metabolic process;catabolic process;cellular biosynthetic pr…	7.10367	7.051	7.13701	7.09757	7.19499	7.12491	7.19622	7.15797	7.12866	7.19347	7.12713	7.0983
	B1AT92;Q60631;Q60631-2	Growth factor receptor-bound protein 2	Grb2	aging;anatomical structure formation involved in morphogenesis;anatomical structure morphogenesis;biological regulation;branching involved in embryonic placenta morphogenesis;cell differentiation;cell surface receptor linked signaling pathway;cellular component assembly;cellular component organization;cellular component organization or biogenesis;cellular developmental process;cellular macromolec…	7.24379	7.35443	7.33572	7.3032	7.32217	7.37011	7.26862	7.34214	7.27466	7.25147	7.19667	7.26994
	B1ATZ0;B1ATZ1;Q3UMA3;Q99LI8	Hepatocyte growth factor-regulated tyrosine kinase substrate	Hgs	biological regulation;cellular component organization;cellular component organization or biogenesis;cellular localization;cellular macromolecule localization;cellular membrane organization;cellular process;cellular protein localization;endosome to lysosome transport;endosome transport;establishment of localization;establishment of localization in cell;establishment of protein localization;establi…	6.65108	6.66426	6.55987	6.64096	6.57485	6.57762	6.67017	6.55489	6.51964	6.53284	6.62702	6.62749
	B1AU25;Q9Z0X1	Apoptosis-inducing factor 1, mitochondrial	Aifm1	activation of caspase activity;apoptosis;apoptosis in response to endoplasmic reticulum stress;apoptotic mitochondrial changes;biological regulation;cell death;cell differentiation;cell redox homeostasis;cellular component assembly;cellular component assembly at cellular level;cellular component biogenesis;cellular component organization;cellular component organization at cellular level;cellular …	6.50516	6.39959	6.51878	6.45584	6.48123	6.43061	6.48001	6.53235	6.50511	6.4532	6.47618	6.49902
	B1AWE0;Q6PFA2		Clta	cellular component organization;cellular component organization or biogenesis;cellular membrane organization;cellular process;clathrin-mediated endocytosis;endocytosis;establishment of localization;establishment of localization in cell;establishment of protein localization;intracellular protein transport;intracellular transport;membrane invagination;membrane organization;protein transport;recepto…	7.35461	7.39263	7.29264	7.3863	7.43468	7.37133	7.33317	7.32486	7.34482	7.38468	7.36689	7.42468
	B1AWN6;A2ASI5	Sodium channel protein	Scn2a1;Scn3a	anatomical structure development;apoptosis;biological regulation;cation transport;cell death;cellular chemical homeostasis;cellular homeostasis;cellular ion homeostasis;cellular process;chemical homeostasis;death;developmental process;establishment of localization;homeostatic process;induction of apoptosis;induction of apoptosis by intracellular signals;induction of apoptosis by ionic changes;ind…	6.66157	6.70245	6.6405	6.69262	6.60975	6.67745	6.56838	6.57933	6.65282	6.61063	6.49713	6.55833
	B1AWV9;Q5DTL9-2;Q5DTL9	Sodium-driven chloride bicarbonate exchanger	Slc4a10	anatomical structure development;anatomical structure morphogenesis;anion transport;behavior;bicarbonate transport;biological regulation;brain morphogenesis;carbohydrate metabolic process;cation homeostasis;cation transport;cell development;cellular carbohydrate metabolic process;cellular cation homeostasis;cellular chemical homeostasis;cellular developmental process;cellular homeostasis;cellular…	6.8404	6.47446	6.72046	6.68069	6.87273	6.7031	6.81127	6.81792	6.62985	6.73908	6.64019	6.73134
	B1AX58;Q99K51	Plastin-3	Pls3	anatomical structure development;bone development;developmental process	6.98732	6.9983	6.93182	6.99713	6.96683	6.95522	6.96126	6.99407	6.88243	6.89032	6.87538	6.90349
	B2RPU8;D3Z5B1;Q9D1L0	Coiled-coil-helix-coiled-coil-helix domain-containing protein 2, mitochondrial	Zbed5;Chchd2	biological regulation;biosynthetic process;cellular biosynthetic process;cellular macromolecule biosynthetic process;cellular macromolecule metabolic process;cellular metabolic process;cellular nitrogen compound metabolic process;cellular process;macromolecule biosynthetic process;macromolecule metabolic process;metabolic process;nitrogen compound metabolic process;nucleic acid metabolic process;…	6.38652	6.42333	6.41598	6.39496	6.29168	6.36531	6.40448	6.25784	6.36984	6.36184	6.47078	6.38792
	B2RSH2	Guanine nucleotide-binding protein G(i) subunit alpha-1	Gnai1	biological regulation;cAMP-mediated signaling;cell cycle;cell division;cell surface receptor linked signaling pathway;cellular process;cellular response to stimulus;cyclic-nucleotide-mediated signaling;G-protein coupled receptor protein signaling pathway;G-protein signaling, coupled to cAMP nucleotide second messenger;G-protein signaling, coupled to cyclic nucleotide second messenger;intracellula…	7.67043	7.9178	7.87242	7.83036	7.86222	7.86945	7.88459	7.8011	7.84637	7.86219	7.77825	7.86057
	B7FAU9;Q8BTM8;B7FAV1	Filamin-A	Flna	actin crosslink formation;actin cytoskeleton organization;actin cytoskeleton reorganization;actin filament organization;actin filament-based process;anatomical structure formation involved in morphogenesis;anatomical structure morphogenesis;biological adhesion;biological regulation;biosynthetic process;cAMP-mediated signaling;cell adhesion;cell cycle process;cell morphogenesis;cell morphogenesis …	6.86633	6.51974	6.56021	6.6826	6.71558	6.68758	6.6943	6.76111	6.57854	6.62251	6.96565	6.58657
	B7ZCU2;B7ZCU5;B7ZCU4;B7ZCU3;B7ZCU0;J3QNK8;Q8CBW3-5;Q8CBW3-2;Q8CBW3-4;Q8CBW3-3;Q8CBW3	Abl interactor 1	Abi1	anatomical structure development;anatomical structure formation involved in morphogenesis;anatomical structure morphogenesis;anterior/posterior pattern specification;biological regulation;cell development;cell part morphogenesis;cell projection morphogenesis;cell projection organization;cellular component morphogenesis;cellular component organization;cellular component organization at cellular le…	6.96494	6.99264	6.93338	6.94608	6.92648	7.00706	7.01822	6.98743	6.96093	7.11009	6.96893	6.83953
	B8QI35;P60469;F6UYF1	Liprin-alpha-3	Ppfia3	biological regulation;cellular process;establishment of localization;establishment of localization in cell;neurotransmitter secretion;neurotransmitter transport;regulation of biological process;regulation of biological quality;regulation of cell communication;regulation of cellular process;regulation of multicellular organismal process;regulation of neurological system process;regulation of neuro…	6.6388	6.93317	6.68984	6.62653	6.88843	6.77387	6.8128	6.87503	6.80586	6.89866	6.88368	6.7128
	B9EJA2-5;B9EJA2-4;B9EJA2;D6RI37;B9EJA2-2;B9EJA2-3	Cortactin-binding protein 2	Cttnbp2	anatomical structure development;brain development;developmental process;organ development	6.47565	6.48524	6.42271	6.46832	6.45511	6.4264	6.44462	6.40191	6.55918	6.52487	6.43596	6.5155
	B9EKR1	Receptor-type tyrosine-protein phosphatase zeta	Ptprz1	anatomical structure morphogenesis;axonogenesis;behavior;biological regulation;cell differentiation;cell part morphogenesis;cell projection morphogenesis;cell projection organization;cellular component morphogenesis;cellular component organization;cellular component organization at cellular level;cellular component organization or biogenesis;cellular component organization or biogenesis at cellul…	7.52926	7.48514	7.49316	7.49354	7.45554	7.4698	7.48811	7.47742	7.49889	7.55547	7.47555	7.41517
	D3YTU0;Q62442-2;Q62442	Vesicle-associated membrane protein 1	Vamp1	biological regulation;cellular component assembly;cellular component assembly at cellular level;cellular component organization;cellular component organization at cellular level;cellular component organization or biogenesis;cellular component organization or biogenesis at cellular level;cellular macromolecular complex assembly;cellular macromolecular complex subunit organization;cellular membrane…	6.70641	6.72698	6.60148	6.60715	6.63128	6.72871	6.6305	6.57381	6.53858	6.62744	6.51029	6.5805
	D3YUM1;Q91YT0;D3Z1U9	NADH dehydrogenase [ubiquinone] flavoprotein 1, mitochondrial	Ndufv1		7.90442	7.97651	7.95833	7.96844	7.95755	7.97133	7.95973	7.95147	8.0026	8.02295	7.93785	7.98644
	D3YUP9;Q9R1V6-19;Q9R1V6-2;Q9R1V6-20;Q9R1V6-1;Q9R1V6-9;Q9R1V6-5;Q9R1V6-4;Q9R1V6-17;Q9R1V6-6;Q9R1V6;Q9R1V6-7;Q9R1V6-10;Q9R1V6-13;Q9R1V6-15;Q9R1V6-8;Q9R1V6-14;Q9R1V6-11;Q9R1V6-12;Q9R1V6-18;Q9R1V6-21;Q9R1V6-16	Disintegrin and metalloproteinase domain-containing protein 22	Adam22	adult behavior;adult locomotory behavior;axon ensheathment;behavior;cell differentiation;cellular developmental process;cellular process;developmental process;ensheathment of neurons;glial cell differentiation;gliogenesis;locomotory behavior;multicellular organismal process;myelination;myelination in peripheral nervous system;neurogenesis;peripheral nervous system axon ensheathment;response to st…	7.03569	7.05194	7.06361	7.03101	7.09806	7.01404	7.02519	7.04025	7.04186	7.02314	6.98248	7.04681
	H3BIV5;D3YVF0	A-kinase anchor protein 5	Akap5	biological regulation;cellular process;cellular response to stimulus;establishment of localization;establishment of localization in cell;establishment of protein localization;intracellular protein transport;intracellular transport;positive regulation of biological process;positive regulation of biosynthetic process;positive regulation of cAMP biosynthetic process;positive regulation of cAMP metab…	6.65327	6.46021	6.62238	6.65387	6.51726	6.63154	6.594	6.562	6.59126	6.73189	6.6881	6.68918
	D3Z3R1;Q6ZWZ4;D3YW41;P47964	60S ribosomal protein L36	Rpl36	biosynthetic process;cellular biosynthetic process;cellular macromolecule biosynthetic process;cellular macromolecule metabolic process;cellular metabolic process;cellular process;cellular protein metabolic process;macromolecule biosynthetic process;macromolecule metabolic process;metabolic process;primary metabolic process;protein metabolic process;translation	6.85205	6.9053	6.89598	6.8162	6.8903	6.89012	6.92369	6.82216	6.82362	6.94385	6.95071	6.83984
	D3YWP3;P62751;D3YU45;D3Z1D6	60S ribosomal protein L23a	Rpl23a	biosynthetic process;cellular biosynthetic process;cellular macromolecule biosynthetic process;cellular macromolecule metabolic process;cellular metabolic process;cellular process;cellular protein metabolic process;macromolecule biosynthetic process;macromolecule metabolic process;metabolic process;primary metabolic process;protein metabolic process;translation	6.96512	6.91052	6.96172	6.96772	6.9328	6.96787	6.97366	7.06584	7.0334	7.04474	7.05275	7.06765
	D3YYD5;D3Z645;Q9QZ88;Q9QZ88-2;D3YW98	Vacuolar protein sorting-associated protein 29	Vps29	cellular process;endosome transport;establishment of localization;establishment of localization in cell;establishment of protein localization;Golgi to vacuole transport;Golgi vesicle transport;intracellular protein transport;intracellular transport;post-Golgi vesicle-mediated transport;protein transport;retrograde transport, endosome to Golgi;transport;vacuolar transport;vesicle-mediated transport	7.01642	7.10938	7.07642	7.08771	7.03278	7.07399	7.05407	7.10072	7.12066	7.15992	7.14463	7.1341
	D3YYE1;D3Z7M9;O35381;F6UFG6	Acidic leucine-rich nuclear phosphoprotein 32 family member A	Anp32a	biological regulation;biosynthetic process;cellular biosynthetic process;cellular macromolecule biosynthetic process;cellular macromolecule metabolic process;cellular metabolic process;cellular nitrogen compound metabolic process;cellular process;macromolecule biosynthetic process;macromolecule metabolic process;metabolic process;nitrogen compound metabolic process;nucleic acid metabolic process;…	7.30569	7.29893	7.34301	7.3276	7.45074	7.35548	7.31237	7.385	7.39325	7.52087	7.39779	7.40798
	D3YYI8;O09106	Histone deacetylase;Histone deacetylase 1	Gm10093;Hdac1	anatomical structure development;anatomical structure formation involved in morphogenesis;anatomical structure morphogenesis;ATP-dependent chromatin remodeling;biological regulation;biosynthetic process;cell differentiation;cellular biosynthetic process;cellular component organization;cellular component organization at cellular level;cellular component organization or biogenesis;cellular componen…	6.60368	6.55957	6.52117	6.46395	6.44172	6.54722	6.56516	6.46099	6.42301	6.39202	6.47573	6.52482
	D3YYK8;E9Q6X0;Q8R001-2;Q8R001;Q3TG90	Microtubule-associated protein RP/EB family member 2	Mapre2	cell cycle phase;cell cycle process;cell division;cellular component organization;cellular component organization at cellular level;cellular component organization or biogenesis;cellular component organization or biogenesis at cellular level;cellular process;mitosis;nuclear division;organelle fission;organelle organization	7.1048	7.09479	7.06136	7.21514	7.17499	7.11147	7.11935	7.21449	7.21591	7.15812	7.14275	7.28806
	E9Q3B9;D3YYS6;O35678;Q3UFN1	Monoglyceride lipase	Mgll	acylglycerol catabolic process;acylglycerol metabolic process;arachidonic acid metabolic process;biological regulation;biosynthetic process;carboxylic acid biosynthetic process;carboxylic acid metabolic process;catabolic process;cellular biosynthetic process;cellular catabolic process;cellular ketone metabolic process;cellular lipid catabolic process;cellular lipid metabolic process;cellular meta…	7.15019	7.16101	7.245	7.20213	7.23039	7.22434	7.18697	7.19291	7.17538	7.17113	7.09554	7.09726
	D3YZ62;D3Z4J3;Q99104	Unconventional myosin-Va	Myo5a	actin filament-based movement;actin filament-based process;anatomical structure morphogenesis;axon ensheathment;biological regulation;biosynthetic process;carboxylic acid biosynthetic process;carboxylic acid metabolic process;cell communication;cell differentiation;cell-cell signaling;cellular biosynthetic process;cellular component movement;cellular component organization;cellular component orga…	7.54657	7.6343	7.60993	7.6623	7.64963	7.61479	7.63649	7.64463	7.63259	7.70097	7.64348	7.62558
	D3YZU5;D3YZU4;D3YZU1	SH3 and multiple ankyrin repeat domains protein 1	Shank1	adult behavior;anatomical structure morphogenesis;associative learning;behavior;behavioral interaction between organisms;biological regulation;cell part morphogenesis;cellular chemical homeostasis;cellular component assembly;cellular component morphogenesis;cellular component organization;cellular component organization at cellular level;cellular component organization or biogenesis;cellular comp…	6.87048	6.86426	6.83741	6.83097	6.75676	6.83218	6.81305	6.8796	6.90522	6.86262	6.75938	6.78471
	D3YZZ5;E9Q7G1		Tmed7	establishment of localization;transport	6.80501	6.80768	6.82845	6.78487	6.84803	6.84141	6.84681	6.82249	6.79264	6.8849	6.89856	6.86021
	D3Z2Q2;D3Z079;Q8K400	Syntaxin-binding protein 5	Stxbp5	anatomical structure morphogenesis;axonogenesis;biological regulation;cell part morphogenesis;cell projection morphogenesis;cell projection organization;cellular component morphogenesis;cellular component organization;cellular component organization at cellular level;cellular component organization or biogenesis;cellular component organization or biogenesis at cellular level;cellular developmenta…	6.57726	6.68753	6.55523	6.6286	6.57	6.66071	6.64577	6.71203	6.67958	6.6113	6.65524	6.65223
	D3Z0F5;O88545	COP9 signalosome complex subunit 6	Cops6	cellular macromolecule metabolic process;cellular metabolic process;cellular process;cellular protein metabolic process;cullin deneddylation;macromolecule metabolic process;macromolecule modification;metabolic process;primary metabolic process;protein deneddylation;protein metabolic process;protein modification by small protein conjugation or removal;protein modification by small protein removal;…	6.75086	6.79243	6.73493	6.7891	6.75855	6.83426	6.76271	6.91201	6.90426	6.88262	6.87947	6.82909
	D3Z0M6;O88485-2;O88485;Q3TYJ3	Cytoplasmic dynein 1 intermediate chain 1	Dync1i1	cellular component movement;cellular localization;cellular process;cytoskeleton-dependent intracellular transport;establishment of localization;establishment of localization in cell;intracellular transport;localization;metabolic process;microtubule-based movement;microtubule-based process;microtubule-based transport;organelle localization;organelle transport along microtubule;transport;vesicle lo…	6.55928	6.68517	6.64978	6.60322	6.55532	6.63435	6.59373	6.50412	6.61825	6.63505	6.5319	6.66551
	D3Z2J6;Q9D710	Thioredoxin-related transmembrane protein 2	Tmx2	biological regulation;cell redox homeostasis;cellular homeostasis;cellular process;homeostatic process;regulation of biological process;regulation of biological quality;regulation of cellular process	6.74207	6.75448	6.70667	6.80042	6.66459	6.73984	6.77061	6.73084	6.82523	6.78869	6.73768	6.79458
	D3Z3M7;D3Z2Z1;F8WIA1;Q922J3-2;Q922J3;F6RCU2;Q8C0S5	CAP-Gly domain-containing linker protein 1	Clip1	biological regulation;cellular component organization;cellular component organization at cellular level;cellular component organization or biogenesis;cellular component organization or biogenesis at cellular level;cellular process;cytoskeleton organization;microtubule bundle formation;microtubule cytoskeleton organization;microtubule-based process;organelle organization;positive regulation of bio…	6.52945	6.47956	6.51493	6.57734	6.50022	6.30749	6.45173	6.32227	6.52413	6.37508	6.49407	6.53493
	D3Z396;Q8BG33;Q99PJ0;F6Z2M6;F6RQ26	Neurotrimin	Ntm	biological adhesion;biological regulation;cell adhesion;cell-cell adhesion;cellular process;regulation of biological process;regulation of cell development;regulation of cell differentiation;regulation of cellular process;regulation of developmental process;regulation of multicellular organismal development;regulation of multicellular organismal process;regulation of nervous system development;re…	7.01786	7.03142	6.98502	7.01751	6.95455	7.04137	6.93626	7.039	7.0357	7.03059	6.84112	7.06212
	D3Z6C3;P97351;D3Z7W7	40S ribosomal protein S3a	Rps3a	biological regulation;biosynthetic process;cell differentiation;cellular biosynthetic process;cellular developmental process;cellular macromolecule biosynthetic process;cellular macromolecule metabolic process;cellular metabolic process;cellular process;cellular protein metabolic process;cytoplasmic translation;developmental process;macromolecule biosynthetic process;macromolecule metabolic proce…	7.71283	7.71544	7.63709	7.59782	7.58771	7.67637	7.70215	7.69944	7.70416	7.67226	7.64681	7.63709
	D3Z709;Q9D415-3;Q9D415;Q9D415-4;Q9D415-2;Q3UVU8;D3Z6F4;D3Z508;E9QAR5;Q9D415-5	Disks large-associated protein 1	Dlgap1	cell communication;cell-cell signaling;cellular process;signaling;synaptic transmission	6.68455	6.62522	6.53018	6.59174	6.55221	6.58239	6.65118	6.63822	6.64351	6.63697	6.66404	6.6021
	D3Z7C6;Q9R0Q7	Prostaglandin E synthase 3	Ptges3	anatomical structure development;biological regulation;biosynthetic process;carbohydrate biosynthetic process;carbohydrate metabolic process;carboxylic acid biosynthetic process;carboxylic acid metabolic process;cell proliferation;cellular biosynthetic process;cellular carbohydrate biosynthetic process;cellular carbohydrate metabolic process;cellular glucan metabolic process;cellular ketone metab…	7.39386	7.3501	7.40713	7.44361	7.35309	7.45876	7.41793	7.41098	7.447	7.44442	7.46377	7.39048
	D3Z7P3;D3Z7P4	Glutaminase kidney isoform, mitochondrial	Gls	amine biosynthetic process;amine catabolic process;amine metabolic process;behavior;behavioral interaction between organisms;biological regulation;biosynthetic process;carboxylic acid biosynthetic process;carboxylic acid catabolic process;carboxylic acid metabolic process;catabolic process;cell communication;cell-cell signaling;cellular amine metabolic process;cellular amino acid biosynthetic pro…	7.9921	8.03604	8.02985	8.05789	8.0763	8.0549	8.03471	8.06629	8.08142	8.10189	8.03718	8.05197
	D6RFB9;O35526	Syntaxin-1A	Stx1a	biological regulation;calcium ion-dependent exocytosis;cellular chemical homeostasis;cellular component organization;cellular component organization at cellular level;cellular component organization or biogenesis;cellular component organization or biogenesis at cellular level;cellular homeostasis;cellular ion homeostasis;cellular membrane fusion;cellular membrane organization;cellular process;che…	7.31047	7.24603	7.29517	7.36136	7.40987	7.32999	7.33412	7.40349	7.35134	7.2032	7.41139	7.36388
	E0CXN5;P13707	Glycerol-3-phosphate dehydrogenase [NAD(+)], cytoplasmic	Gpd1	alcohol biosynthetic process;alcohol catabolic process;alcohol metabolic process;alditol catabolic process;alditol metabolic process;biological regulation;biosynthetic process;carbohydrate biosynthetic process;carbohydrate catabolic process;carbohydrate metabolic process;catabolic process;cellular biosynthetic process;cellular carbohydrate biosynthetic process;cellular carbohydrate catabolic proc…	7.27912	7.24791	7.27241	7.24501	7.18408	7.2873	7.2601	7.21973	7.2241	7.23909	7.22861	7.25057
	F7D432;E9PWE0;E0CYV0;P23506;P23506-2;F6V9F1	Protein-L-isoaspartate O-methyltransferase;Protein-L-isoaspartate(D-aspartate) O-methyltransferase	Pcmt1	amine metabolic process;carboxylic acid metabolic process;cellular amine metabolic process;cellular amino acid metabolic process;cellular ketone metabolic process;cellular macromolecule metabolic process;cellular metabolic process;cellular modified amino acid metabolic process;cellular nitrogen compound metabolic process;cellular process;cellular protein metabolic process;coenzyme metabolic proce…	7.71375	7.79843	7.72253	7.65297	7.70771	7.72692	7.69725	7.66435	7.63839	7.706	7.64525	7.70314
	E0CZ78;P48453-2;P48453;G3X8U7;E9Q6P2	Serine/threonine-protein phosphatase;Serine/threonine-protein phosphatase 2B catalytic subunit beta isoform	Ppp3cb	anatomical structure development;anatomical structure morphogenesis;behavior;behavioral interaction between organisms;biological regulation;calcineurin-NFAT signaling pathway;calcium ion-dependent exocytosis;calcium-mediated signaling;cell activation;cell differentiation;cellular developmental process;cellular macromolecule metabolic process;cellular metabolic process;cellular process;cellular pr…	7.18576	7.15812	7.0798	7.12967	7.13081	7.14185	7.1376	7.17617	7.22541	7.25512	7.1506	7.21097
	E9PUC5;F6Z9E6;Q2PFD7-3;Q2PFD7-5;Q2PFD7-2;Q2PFD7;Q8C0E9;Q2PFD7-4	PH and SEC7 domain-containing protein 3	Psd3	ARF protein signal transduction;biological regulation;cell differentiation;cellular developmental process;cellular process;cellular response to stimulus;developmental process;intracellular signal transduction;neuron differentiation;positive regulation of catalytic activity;positive regulation of GTPase activity;positive regulation of hydrolase activity;positive regulation of molecular function;Ra…	7.41401	7.42778	7.30721	7.4011	7.43874	7.3401	7.35228	7.37714	7.403	7.57888	7.61826	7.50303
	E9PUL5	Proline-rich transmembrane protein 2	Prrt2	multicellular organismal process;neurological system process;neuromuscular process;neuromuscular process controlling posture;response to biotic stimulus;response to stimulus;system process	7.33302	7.36042	7.39876	7.23231	7.22122	7.30744	7.31924	7.13607	7.2648	7.29856	7.16758	7.1706
	E9PUM4;Q71LX4	Talin-2	Tln2	biological adhesion;biological regulation;cell adhesion;cellular component organization;cellular component organization at cellular level;cellular component organization or biogenesis;cellular component organization or biogenesis at cellular level;cellular process;cytoskeletal anchoring at plasma membrane;cytoskeleton organization;maintenance of location;maintenance of location in cell;maintenanc…	6.83445	6.83999	6.773	6.69809	6.76152	6.78239	6.79936	6.8169	6.84435	6.96331	6.81637	6.83865
	E9PV22;Q505F5	Leucine-rich repeat-containing protein 47	Lrrc47		6.31516	6.25995	6.24018	6.17317	6.09394	6.25028	6.307	6.28021	6.33391	6.23603	6.31845	6.30829
	E9PV44;O35143	ATPase inhibitor, mitochondrial	Atpif1	biological regulation;biosynthetic process;cell differentiation;cellular biosynthetic process;cellular chemical homeostasis;cellular component assembly;cellular component organization;cellular component organization or biogenesis;cellular developmental process;cellular homeostasis;cellular ion homeostasis;cellular metabolic process;cellular nitrogen compound biosynthetic process;cellular nitrogen…	6.68649	6.9944	7.07408	7.13869	6.93612	7.11537	7.18893	6.67908	6.91415	6.19999	6.65129	6.5415
	E9PVC6;E9Q9E1;E9PVC5;Q6NZJ6;Q6NZJ6-2;E9Q770	Eukaryotic translation initiation factor 4 gamma 1	Eif4g1	anatomical structure development;behavior;behavioral defense response;behavioral fear response;biological regulation;defense response;developmental process;fear response;lung development;multicellular organismal process;multicellular organismal response to stress;organ development;positive regulation of biological process;positive regulation of cell differentiation;positive regulation of cellular…	6.62132	6.62597	6.57127	6.49826	6.58485	6.57849	6.64256	6.56973	6.55374	6.69553	6.55423	6.47416
	F8VPL5;E9PVG7;P97820	Mitogen-activated protein kinase kinase kinase kinase 4	Map4k4	activation of protein kinase activity;anatomical structure morphogenesis;biological regulation;cell part morphogenesis;cell projection morphogenesis;cell projection organization;cellular component morphogenesis;cellular component organization;cellular component organization at cellular level;cellular component organization or biogenesis;cellular component organization or biogenesis at cellular le…	5.98418	5.83955	6.02823	6.00025	5.863	5.98548	5.90888	6.01009	5.78012	5.87974	5.73651	6.00463
	E9Q171;E9PW06		Nfasc	anatomical structure development;anatomical structure formation involved in morphogenesis;axon guidance;biological adhesion;cell adhesion;cell junction assembly;cell junction organization;cell-cell adhesion;cell-cell junction assembly;cell-cell junction organization;cellular component assembly;cellular component assembly at cellular level;cellular component assembly involved in morphogenesis;cell…	7.66381	7.84676	7.85405	7.86141	7.90116	7.88636	7.84034	7.8378	7.88198	7.73344	7.75864	7.85835
	E9PW20;Q9CY57-5;Q9CY57-4;Q9CY57-3;Q9CY57-2;Q9CY57;D3YZA1;D3Z7T7	Chromatin target of PRMT1 protein	Chtop	biological regulation;biosynthetic process;cellular biosynthetic process;cellular macromolecule biosynthetic process;cellular macromolecule metabolic process;cellular metabolic process;cellular nitrogen compound metabolic process;cellular process;establishment of localization;establishment of localization in cell;establishment of RNA localization;intracellular transport;macromolecule biosynthetic…	6.41357	6.47994	6.45036	6.43723	6.36402	6.38237	6.38747	6.48628	6.56849	6.44206	6.53007	6.47876
	J3QP68;E9PW66;P28656	Nucleosome assembly protein 1-like 1	Nap1l1	cellular component assembly;cellular component assembly at cellular level;cellular component organization;cellular component organization at cellular level;cellular component organization or biogenesis;cellular component organization or biogenesis at cellular level;cellular macromolecular complex assembly;cellular macromolecular complex subunit organization;cellular process;chromatin organization…	7.12153	7.15056	7.14268	7.03893	7.09129	7.0618	7.07876	7.10837	7.15024	7.27268	7.11277	7.10923
	E9PWE8		Dpysl3	actin cytoskeleton organization;actin filament bundle assembly;actin filament organization;actin filament-based process;anatomical structure development;biological regulation;cellular component assembly;cellular component assembly at cellular level;cellular component organization;cellular component organization at cellular level;cellular component organization or biogenesis;cellular component org…	7.72295	7.76972	7.74051	7.72837	7.71501	7.70666	7.7452	7.67083	7.80458	8.01237	7.789	7.71425
	E9PWK1;Q9D379	Epoxide hydrolase 1	Ephx1	aromatic compound catabolic process;catabolic process;cellular aromatic compound metabolic process;cellular catabolic process;cellular metabolic process;cellular process;metabolic process;response to chemical stimulus;response to organic cyclic compound;response to organic substance;response to stimulus;response to toxin	6.80298	6.74641	6.8196	6.89642	6.79679	6.7828	6.83667	6.79674	6.78376	6.82557	6.80443	6.71883
	E9PXX7;Q91W90	Thioredoxin domain-containing protein 5	Txndc5	apoptotic cell clearance;biological regulation;cell redox homeostasis;cellular component organization;cellular component organization or biogenesis;cellular homeostasis;cellular macromolecule metabolic process;cellular membrane organization;cellular metabolic process;cellular process;cellular protein metabolic process;cellular response to stimulus;cellular response to stress;endocytosis;establish…	6.36047	6.34715	6.43871	6.388	6.56051	6.34736	6.44191	6.48768	6.35148	6.45029	6.42691	6.39816
	E9PYI8;Q9JMA1	Ubiquitin carboxyl-terminal hydrolase;Ubiquitin carboxyl-terminal hydrolase 14	Usp14	biological regulation;catabolic process;cell communication;cell-cell signaling;cellular catabolic process;cellular macromolecule catabolic process;cellular macromolecule metabolic process;cellular metabolic process;cellular process;cellular protein metabolic process;macromolecule catabolic process;macromolecule metabolic process;macromolecule modification;metabolic process;modification-dependent …	7.01814	7.09427	6.98163	6.98238	7.07521	6.93073	6.97279	6.94667	6.90386	6.93672	6.94493	7.00385
	E9PYL9;Q9CXW4;D3Z3K1;A2BH06;E9PZB3	60S ribosomal protein L11	Gm10036;Rpl11;Gm5093	biosynthetic process;cellular biosynthetic process;cellular component biogenesis;cellular component biogenesis at cellular level;cellular component organization or biogenesis;cellular component organization or biogenesis at cellular level;cellular localization;cellular macromolecule biosynthetic process;cellular macromolecule localization;cellular macromolecule metabolic process;cellular metaboli…	7.15201	7.10252	7.20701	7.15678	7.10737	7.13324	7.19446	7.10734	7.12571	7.11381	7.11868	7.11782
	E9PYN1;Q8R5M8-4;Q8R5M8-3;Q8R5M8-2;Q8R5M8;E0CY16;Q8R5M8-7;Q8R5M8-6;Q8R5M8-5	Cell adhesion molecule 1	Cadm1	anatomical structure development;anatomical structure morphogenesis;apoptosis;biological adhesion;biological regulation;bone development;brain development;calcium-independent cell-cell adhesion;cell adhesion;cell death;cell differentiation;cell growth;cell morphogenesis;cell recognition;cell-cell adhesion;cellular component assembly;cellular component assembly at cellular level;cellular component…	7.23581	7.27055	7.2616	7.27198	7.1868	7.26487	7.23722	7.17685	7.23984	7.33447	7.11582	7.2934
	E9PZ00;Q8BFQ1;K3W4L3;J3QPG5;Q61207	Sulfated glycoprotein 1	Psap	biological regulation;cAMP-mediated signaling;cell differentiation;cell surface receptor linked signaling pathway;cellular developmental process;cellular lipid metabolic process;cellular metabolic process;cellular process;cellular process involved in reproduction;cellular response to chemical stimulus;cellular response to organic substance;cellular response to stimulus;cyclic-nucleotide-mediated …	7.53153	7.65099	7.59277	7.55516	7.43464	7.48724	7.48695	7.39804	7.5294	7.414	7.54891	7.58655
	E9PZ43;E9PWC0;P27546-4	Microtubule-associated protein;Microtubule-associated protein 4	Map4	cell cycle process;cell division;cellular component movement;cellular component organization;cellular component organization at cellular level;cellular component organization or biogenesis;cellular component organization or biogenesis at cellular level;cellular process;cytoskeleton organization;establishment of localization;establishment of localization in cell;establishment of organelle localiza…	6.85122	6.86446	6.87671	6.88896	6.82673	6.87804	6.82581	6.90987	6.90662	6.86738	6.88578	6.90239
	E9PZF0	Nucleoside diphosphate kinase	Gm20390	anatomical structure development;biological regulation;biosynthetic process;body fluid secretion;catabolic process;cellular biosynthetic process;cellular catabolic process;cellular macromolecule catabolic process;cellular macromolecule metabolic process;cellular metabolic process;cellular nitrogen compound biosynthetic process;cellular nitrogen compound metabolic process;cellular process;CTP bios…	8.24764	8.31523	8.30039	8.28387	8.26587	8.28751	8.28325	8.27543	8.2643	8.2819	8.3391	8.2725
	E9Q035		Gm20425	biological regulation;cation transport;cellular process;cellular response to stimulus;establishment of localization;intracellular signal transduction;ion transport;iron ion transport;metal ion transport;regulation of biological process;regulation of cellular process;response to stimulus;signal transduction;SMAD protein signal transduction;small GTPase mediated signal transduction;transition metal…	7.21542	7.10433	7.18405	6.95406	7.19213	7.14179	7.24897	7.14188	7.12061	7.1864	7.24595	7.14944
	E9Q0J5;Q9QXL2;F8WGN6;Q9QXL2-3;Q9QXL2-2;Q9QXL2-4	Kinesin-like protein KIF21A	Kif21a	anatomical structure development;biological regulation;cellular component movement;cellular process;developmental process;metabolic process;microtubule-based movement;microtubule-based process;negative regulation of biological process;negative regulation of cell communication;negative regulation of cellular process;negative regulation of response to stimulus;negative regulation of signal transduc…	6.62535	6.61123	6.61166	6.45943	6.58632	6.57798	6.61594	6.47545	6.46671	6.61231	6.5766	6.5049
	E9Q132;Q8BP67	60S ribosomal protein L24	Rpl24	anatomical structure development;axon guidance;biological regulation;biosynthetic process;cell cycle checkpoint;cell cycle process;cellular biosynthetic process;cellular component assembly;cellular component assembly at cellular level;cellular component organization;cellular component organization at cellular level;cellular component organization or biogenesis;cellular component organization or b…	7.31029	7.29458	7.29405	7.24187	7.26026	7.32407	7.33448	7.31579	7.30141	7.28871	7.25354	7.29308
	E9Q1G8;E9Q9F5		Sept7	cellular component assembly;cellular component organization;cellular component organization or biogenesis;macromolecular complex assembly;macromolecular complex subunit organization;protein complex assembly;protein complex subunit organization;protein heterooligomerization;protein oligomerization	8.28013	8.36553	8.32059	8.30113	8.32049	8.29783	8.31214	8.2968	8.31943	8.30817	8.27758	8.34584
	E9Q1S3;Q01405	Protein transport protein Sec23A	Sec23a	cellular process;ER to Golgi vesicle-mediated transport;establishment of localization;establishment of localization in cell;establishment of protein localization;Golgi vesicle transport;intracellular protein transport;intracellular transport;protein transport;transport;vesicle-mediated transport	7.03792	7.08972	7.01065	7.03059	6.94046	7.0148	7.05544	6.94946	6.91464	6.96411	6.96607	6.99586
	E9Q1V9;E9Q1T1		Camk2d	biological regulation;calcium ion transport;cardiac muscle contraction;cation homeostasis;cation transport;cell cycle process;cell growth;cell growth involved in cardiac muscle cell development;cellular cation homeostasis;cellular chemical homeostasis;cellular component assembly;cellular component organization;cellular component organization or biogenesis;cellular homeostasis;cellular ion homeost…	6.86729	6.94619	6.82891	6.90221	6.76015	6.90574	6.78536	6.76065	6.89328	6.75782	6.80046	6.77134
	E9Q3M3;E9Q586;O08788;O08788-2;D3YX34	Dynactin subunit 1	Dctn1	biological regulation;cellular component movement;cellular component organization;cellular component organization at cellular level;cellular component organization or biogenesis;cellular component organization or biogenesis at cellular level;cellular process;cytoplasmic microtubule organization;cytoskeleton organization;cytoskeleton-dependent intracellular transport;endosome transport;establishme…	7.38804	7.44398	7.40118	7.41194	7.34552	7.39997	7.39799	7.35159	7.38292	7.42433	7.37953	7.38532
	E9Q4G8;E9Q3Q6;Q61490	CD166 antigen	Alcam	axon guidance;biological adhesion;cell adhesion;cellular process;chemotaxis;locomotion;motor axon guidance;response to chemical stimulus;response to external stimulus;response to stimulus;taxis	6.89548	6.90764	6.8923	6.89075	6.92763	6.91153	6.82505	6.93963	6.89985	7.06274	6.95121	6.98639
	F6U7V1;E9Q401	Ryanodine receptor 2	Ryr2	anatomical structure morphogenesis;apoptosis;biological regulation;BMP signaling pathway;calcium ion homeostasis;calcium ion transmembrane transport;calcium ion transport;calcium ion transport into cytosol;calcium-mediated signaling;calcium-mediated signaling using intracellular calcium source;canonical Wnt receptor signaling pathway;cardiac muscle contraction;cardiac muscle hypertrophy;cardiac m…	6.8122	6.87294	6.91865	6.79895	6.80431	6.89168	6.88195	6.9512	6.86736	6.98091	6.85611	6.74502
	E9Q452		Tpm1	chordate embryonic development;developmental process;embryo development;embryo development ending in birth or egg hatching;in utero embryonic development	7.1637	7.19322	7.20027	7.16109	7.0991	7.15715	7.17129	7.0244	6.99925	7.12666	7.01926	7.13277
	E9Q5L3;Q9DBL1	Short/branched chain specific acyl-CoA dehydrogenase, mitochondrial	Acadsb	acyl-CoA metabolic process;carboxylic acid metabolic process;cellular ketone metabolic process;cellular lipid metabolic process;cellular metabolic process;cellular process;coenzyme metabolic process;cofactor metabolic process;fatty acid metabolic process;lipid metabolic process;metabolic process;monocarboxylic acid metabolic process;organic acid metabolic process;oxoacid metabolic process;primary…	6.81995	6.77029	6.79816	6.74949	6.83442	6.78468	6.81961	6.79497	6.84164	6.88975	6.85128	6.83961
	E9Q616		Ahnak	biological regulation;cellular component assembly;cellular component organization;cellular component organization or biogenesis;macromolecular complex assembly;macromolecular complex subunit organization;protein complex assembly;protein complex subunit organization;protein oligomerization;regulation of biological process;regulation of cellular metabolic process;regulation of cellular process;regu…	6.3434	6.27836	6.27518	6.39101	6.24651	6.38991	6.3423	6.36674	6.35895	6.35356	6.50724	6.42124
	E9Q6L9;Q80TE7	Leucine-rich repeat-containing protein 7	Lrrc7		6.82078	6.77591	6.73633	6.75146	6.75959	6.76454	6.66142	6.60971	6.57112	6.57629	6.63861	6.59219
	Q5UE59;E9Q7C9;Q7TNF4;Q8CD76		Klc1	axon cargo transport;cellular component movement;cellular process;cytoskeleton-dependent intracellular transport;establishment of localization;establishment of localization in cell;establishment of protein localization;intracellular protein transport;intracellular transport;localization;macromolecule localization;microtubule-based movement;microtubule-based process;microtubule-based transport;pro…	6.74506	6.82835	6.78802	6.79691	6.79446	6.81235	6.81934	6.67029	6.72027	6.7566	6.76676	6.7239
	E9Q7L0		Ogdhl	acetyl-CoA catabolic process;acetyl-CoA metabolic process;catabolic process;cellular catabolic process;cellular metabolic process;cellular process;coenzyme catabolic process;coenzyme metabolic process;cofactor catabolic process;cofactor metabolic process;metabolic process;tricarboxylic acid cycle	7.38309	7.43189	7.49978	7.46484	7.49826	7.49278	7.45687	7.51476	7.48474	7.53584	7.44884	7.48534
	E9Q7S0;F7BQW7;D3Z1M7		Synj1	behavior;biological regulation;carbohydrate metabolic process;catabolic process;cellular carbohydrate metabolic process;cellular component assembly;cellular component assembly at cellular level;cellular component disassembly;cellular component disassembly at cellular level;cellular component organization;cellular component organization at cellular level;cellular component organization or biogenes…	8.11667	8.16585	8.17062	8.14364	8.14662	8.16726	8.15957	8.15949	8.15037	8.18481	8.11394	8.1524
	E9Q8N5;Q08EB6;Q8BRT1;F7DCH5	CLIP-associating protein 2	Clasp2	biological regulation;cell cycle;cell cycle phase;cell cycle process;cell division;cell migration;cell motility;cellular component movement;cellular component organization;cellular component organization at cellular level;cellular component organization or biogenesis;cellular component organization or biogenesis at cellular level;cellular process;cytoskeleton organization;establishment or mainten…	6.81295	6.80926	6.69036	6.83857	6.81933	6.75449	6.7814	6.71642	6.69142	6.87762	6.77796	6.78143
	E9Q8N8;O88343;O88343-2	Electrogenic sodium bicarbonate cotransporter 1	Slc4a4	anion transport;bicarbonate transport;biological regulation;cation homeostasis;cation transport;cellular cation homeostasis;cellular chemical homeostasis;cellular homeostasis;cellular ion homeostasis;cellular monovalent inorganic cation homeostasis;cellular process;chemical homeostasis;establishment of localization;homeostatic process;inorganic anion transport;ion homeostasis;ion transmembrane tr…	7.24488	7.10615	7.27883	7.2606	7.27283	7.28119	7.24753	7.29731	7.27796	7.33769	7.24856	7.3193
	E9Q912		Rap1gds1	actin cytoskeleton organization;actin filament-based process;biological regulation;calcium ion homeostasis;cation homeostasis;cellular calcium ion homeostasis;cellular cation homeostasis;cellular chemical homeostasis;cellular component assembly;cellular component assembly at cellular level;cellular component organization;cellular component organization at cellular level;cellular component organiz…	7.53872	7.62077	7.59846	7.59115	7.64591	7.62562	7.59303	7.59855	7.62924	7.66176	7.61867	7.59839
	E9Q9C5;P63082;D3Z3B2	V-type proton ATPase 16 kDa proteolipid subunit	Atp6v0c	ATP hydrolysis coupled proton transport;biological regulation;cation homeostasis;cation transport;cellular cation homeostasis;cellular chemical homeostasis;cellular homeostasis;cellular ion homeostasis;cellular monovalent inorganic cation homeostasis;cellular process;chemical homeostasis;energy coupled proton transport, against electrochemical gradient;establishment of localization;homeostatic pr…	7.96045	8.02728	7.94959	7.82215	7.93205	7.98544	7.94847	7.93885	7.97669	8.01807	7.95266	7.93804
	H7BWY4;E9Q9H0;Q811D0;D3Z3B8;Q811D0-2;Q811D0-3	Disks large homolog 1	Dlg1	actin cytoskeleton organization;actin filament organization;actin filament-based process;activation of protein kinase activity;adaptive immune response;adaptive immune response based on somatic recombination of immune receptors built from immunoglobulin superfamily domains;amyloid precursor protein metabolic process;anatomical structure development;anatomical structure morphogenesis;biological ad…	6.89705	6.92334	6.87525	6.78531	6.7658	6.88258	6.83946	6.68949	6.91401	6.93215	6.86466	6.88842
	E9QA16;E9Q0M9		Cald1	biological regulation;multicellular organismal process;muscle contraction;muscle system process;regulation of biological process;regulation of multicellular organismal process;regulation of muscle contraction;regulation of muscle system process;regulation of smooth muscle contraction;regulation of system process;system process	6.2851	6.17007	6.24076	6.0924	6.14731	6.11251	6.23877	6.08462	6.2969	6.31273	6.32385	6.06552
	E9QAQ5;Q9WV60	Glycogen synthase kinase-3 beta	Gsk3b	anatomical structure development;anatomical structure formation involved in morphogenesis;anatomical structure morphogenesis;apoptosis;apoptosis in response to endoplasmic reticulum stress;axonogenesis;biological regulation;canonical Wnt receptor signaling pathway;canonical Wnt receptor signaling pathway involved in positive regulation of apoptosis;carbohydrate metabolic process;cell cycle proces…	6.79719	6.76318	6.82624	6.79279	6.87413	6.79536	6.8728	6.88853	6.88691	6.92914	6.83561	6.83303
	E9QAZ2;Q9CZM2;E9Q1X1	Ribosomal protein L15;60S ribosomal protein L15	Gm10020;Rpl15	biosynthetic process;cellular biosynthetic process;cellular macromolecule biosynthetic process;cellular macromolecule metabolic process;cellular metabolic process;cellular process;cellular protein metabolic process;macromolecule biosynthetic process;macromolecule metabolic process;metabolic process;primary metabolic process;protein metabolic process;translation	7.58962	7.66313	7.61171	7.63464	7.55754	7.60529	7.62204	7.53607	7.57027	7.47249	7.53343	7.52447
	E9QB02;Q68FL6	Methionine--tRNA ligase, cytoplasmic	Mars	amine metabolic process;amino acid activation;biosynthetic process;carboxylic acid metabolic process;cellular amine metabolic process;cellular amino acid metabolic process;cellular biosynthetic process;cellular ketone metabolic process;cellular macromolecule biosynthetic process;cellular macromolecule metabolic process;cellular metabolic process;cellular nitrogen compound metabolic process;cellul…	6.69939	6.68874	6.59658	6.64214	6.52301	6.6141	6.55031	6.51295	6.48329	6.50609	6.52026	6.57317
	Q3UHH4;E9QKC6;Q9ESN6	Tripartite motif-containing protein 2	Trim2	biological regulation;cellular macromolecule metabolic process;cellular metabolic process;cellular process;cellular protein metabolic process;macromolecule metabolic process;macromolecule modification;metabolic process;primary metabolic process;protein metabolic process;protein modification by small protein conjugation;protein modification by small protein conjugation or removal;protein modificat…	6.89394	6.85534	6.90267	6.90228	6.90762	6.87405	6.87531	6.9036	6.79578	6.91326	6.89306	6.98128
	E9QKH8;O35927-2;O35927	Catenin delta-2	Ctnnd2	anatomical structure morphogenesis;behavior;biological adhesion;biological regulation;biosynthetic process;cell adhesion;cell-cell adhesion;cellular biosynthetic process;cellular macromolecule biosynthetic process;cellular macromolecule metabolic process;cellular metabolic process;cellular nitrogen compound metabolic process;cellular process;cognition;developmental process;learning;learning or me…	6.89115	6.93444	6.75683	6.74393	6.78507	6.70141	6.92585	6.76911	6.88362	6.85982	6.68952	6.73001
	E9QKR1;J3QNM3;E9QKQ9;E9QLZ9;Q03173-6;Q03173-3;Q03173-4;Q03173-5;Q03173	Protein enabled homolog	Enah	actin cytoskeleton organization;actin filament organization;actin filament-based process;actin polymerization or depolymerization;anatomical structure formation involved in morphogenesis;axon guidance;cellular component movement;cellular component organization;cellular component organization at cellular level;cellular component organization or biogenesis;cellular component organization or biogene…	6.7847	6.78564	6.71466	6.70123	6.57298	6.70122	6.70887	6.53303	6.59699	6.6812	6.68561	6.51519
	E9QLL2;Q8BZ98-2;Q8BZ98	Dynamin-3	Dnm3	cation transport;cell projection assembly;cell projection organization;cellular component assembly;cellular component assembly at cellular level;cellular component organization;cellular component organization at cellular level;cellular component organization or biogenesis;cellular component organization or biogenesis at cellular level;cellular macromolecule metabolic process;cellular membrane org…	7.03525	7.00244	6.98603	7.12684	7.01463	7.05233	7.05598	7.05843	6.85082	7.10404	7.04997	7.06244
	E9QM38;P55012	Solute carrier family 12 member 2	Slc12a2	ammonium transmembrane transport;ammonium transport;anatomical structure development;anatomical structure morphogenesis;anion transport;biological regulation;branching involved in mammary gland duct morphogenesis;branching morphogenesis of a tube;cation transport;cell surface receptor linked signaling pathway;cell volume homeostasis;cellular homeostasis;cellular hyperosmotic response;cellular hyp…	6.79428	6.73256	6.81018	6.80144	6.73452	6.78384	6.85206	6.8248	6.74268	6.66729	6.89885	6.78124
	E9QMV2;Q4KML4	Costars family protein ABRACL	Abracl		6.78532	6.89353	6.97763	6.91499	6.77806	6.83731	6.94204	6.99975	7.10199	6.80743	7.13494	6.99158
	Q3TQZ7;Q80W82;Q78GB8;Q8C9D4;E9QN59;Q80W80;Q61831-2;Q61831;Q9WTU6-3;Q9WTU6-2;Q9WTU6-4;Q9WTU6	Mitogen-activated protein kinase 10;Mitogen-activated protein kinase 9	Mapk10;Mapk9	anatomical structure development;apoptotic mitochondrial changes;behavior;biological regulation;cell projection organization;cellular component organization;cellular component organization at cellular level;cellular component organization or biogenesis;cellular component organization or biogenesis at cellular level;cellular macromolecule metabolic process;cellular metabolic process;cellular proce…	7.17618	7.19889	7.22646	7.13917	7.14426	7.15963	7.19131	7.09404	7.12245	7.13822	7.10818	7.09408
	E9QPE8;Q9QXS1-2;Q9QXS1;E9QN87;E9Q153;E9QKX4;E9QLJ5;E9QMZ5;E9PY96;E9QL05;E9QQ00;E9QK43;Q9QXS1-10;Q9QXS1-9;Q9QXS1-12;Q9QXS1-11;Q9QXS1-13;Q9QXS1-5;Q9QXS1-3;Q9QXS1-16;Q9QXS1-4;Q9QXS1-14;Q9QXS1-6;Q9QXS1-7;Q9QXS1-8;Q9QXS1-15;E9Q3W4	Plectin	Plec	cell junction assembly;cell junction organization;cell-substrate junction assembly;cellular component assembly;cellular component assembly at cellular level;cellular component organization;cellular component organization at cellular level;cellular component organization or biogenesis;cellular component organization or biogenesis at cellular level;cellular process;hemidesmosome assembly	7.99336	8.03966	8.02002	7.99032	8.00605	8.0097	8.02736	8.01005	8.00024	7.98434	7.99628	7.99879
	E9QNF7;Q9CPW0	Contactin-associated protein-like 2	Cntnap2	adult behavior;anatomical structure development;behavior;behavioral interaction between organisms;biological adhesion;cell adhesion;cell projection organization;cell recognition;cellular component organization;cellular component organization at cellular level;cellular component organization or biogenesis;cellular component organization or biogenesis at cellular level;cellular localization;cellula…	6.3748	6.40559	6.44631	6.44058	6.46566	6.44556	6.45116	6.38117	6.39013	6.34089	6.23713	6.31223
	E9QNN1;O70133-2;O70133;O70133-3	ATP-dependent RNA helicase A	Dhx9	biological regulation;cell differentiation;cellular developmental process;cellular macromolecule metabolic process;cellular metabolic process;cellular nitrogen compound metabolic process;cellular process;cellular response to heat;cellular response to stimulus;cellular response to stress;circadian rhythm;CRD-mediated mRNA stabilization;developmental process;macromolecule metabolic process;metaboli…	7.34933	7.33767	7.35225	7.34238	7.34911	7.37596	7.33399	7.38187	7.40535	7.43895	7.39336	7.36709
	G5E8R3;E9QPD7;Q05920	Pyruvate carboxylase;Pyruvate carboxylase, mitochondrial	Pcx;Pc	alcohol biosynthetic process;alcohol metabolic process;biological regulation;biosynthetic process;carbohydrate biosynthetic process;carbohydrate metabolic process;carboxylic acid metabolic process;cellular biosynthetic process;cellular carbohydrate biosynthetic process;cellular carbohydrate metabolic process;cellular ketone metabolic process;cellular metabolic process;cellular process;dicarboxyli…	7.45819	7.54504	7.49157	7.49466	7.50387	7.49486	7.52274	7.52952	7.54253	7.52854	7.48374	7.48881
	F6QKK2;Q8VEH3	ADP-ribosylation factor-like protein 8A	Arl8a	biological regulation;cell cycle phase;cell cycle process;cell division;cellular component organization;cellular component organization at cellular level;cellular component organization or biogenesis;cellular component organization or biogenesis at cellular level;cellular process;cellular response to stimulus;chromosome segregation;intracellular signal transduction;mitosis;nuclear division;organe…	6.98562	7.127	7.1021	7.0816	7.04921	7.06402	7.10496	7.00184	7.1558	7.11944	7.1194	7.11407
	F6QL70;P47915;D3Z1N9	60S ribosomal protein L29	Gm17669;Rpl29;Gm10709	biosynthetic process;cellular biosynthetic process;cellular macromolecule biosynthetic process;cellular macromolecule metabolic process;cellular metabolic process;cellular process;cellular protein metabolic process;macromolecule biosynthetic process;macromolecule metabolic process;metabolic process;primary metabolic process;protein metabolic process;translation	7.18663	7.34913	7.2561	7.13099	7.1522	7.20565	7.11578	7.06321	7.0236	6.95115	7.06943	7.04615
	P04370-4;F6RT34;P04370-13		Mbp	aging;anatomical structure development;axon ensheathment;biological regulation;cellular component organization;cellular component organization or biogenesis;cellular process;developmental process;ensheathment of neurons;membrane organization;myelination;negative regulation of axonogenesis;negative regulation of biological process;negative regulation of cell development;negative regulation of cell…	9.39138	9.37331	9.43969	9.38712	9.30391	9.42046	9.40785	9.38584	9.34815	9.13751	9.18892	9.34945
	F6SEU4;J3QQ18	Ras/Rap GTPase-activating protein SynGAP	Syngap1	anatomical structure development;associative learning;behavior;biological regulation;cell projection organization;cellular component organization;cellular component organization at cellular level;cellular component organization or biogenesis;cellular component organization or biogenesis at cellular level;cellular localization;cellular macromolecule localization;cellular membrane organization;cell…	8.10906	8.11684	8.12233	8.11219	7.89675	8.17255	8.09969	8.15878	8.16709	8.20334	8.09778	8.12605
	F6YVP7;P62270;G3UZW2;F5H8M6	40S ribosomal protein S18	Gm10260;Rps18	biosynthetic process;cellular biosynthetic process;cellular component biogenesis;cellular component biogenesis at cellular level;cellular component organization or biogenesis;cellular component organization or biogenesis at cellular level;cellular macromolecule biosynthetic process;cellular macromolecule metabolic process;cellular metabolic process;cellular process;cellular protein metabolic proc…	7.4597	7.46062	7.43148	7.45125	7.52181	7.45246	7.45247	7.42599	7.47155	7.46032	7.43068	7.42362
	F7CZ64;Q8VHW2	Voltage-dependent calcium channel gamma subunit;Voltage-dependent calcium channel gamma-8 subunit	Cacng8	biological regulation;regulation of alpha-amino-3-hydroxy-5-methyl-4-isoxazole propionate selective glutamate receptor activity;regulation of biological process;regulation of cellular process;regulation of molecular function;regulation of receptor activity;regulation of response to stimulus;regulation of signal transduction;regulation of signaling	7.3816	7.36543	7.37057	7.34808	7.20053	7.35635	7.30728	7.40949	7.35295	7.42583	7.33881	7.36608
	F8VPK5;P70336;P70336-2	Rho-associated protein kinase;Rho-associated protein kinase 2	Rock2	actin cytoskeleton organization;actin filament-based process;anatomical structure formation involved in morphogenesis;anatomical structure morphogenesis;biological regulation;cell part morphogenesis;cell projection morphogenesis;cell projection organization;cellular component morphogenesis;cellular component organization;cellular component organization at cellular level;cellular component organiz…	6.92959	6.95422	6.9185	6.79885	6.82651	6.93691	6.9119	6.82983	6.86244	6.79121	6.80591	6.81887
	F8VPU2	FERM, RhoGEF and pleckstrin domain-containing protein 1	Farp1	anatomical structure morphogenesis;biological regulation;cell part morphogenesis;cell projection morphogenesis;cell projection organization;cellular component assembly;cellular component assembly at cellular level;cellular component morphogenesis;cellular component organization;cellular component organization at cellular level;cellular component organization or biogenesis;cellular component organ…	6.65335	6.7044	6.64791	6.48737	6.60895	6.63853	6.6394	6.55387	6.63771	6.6543	6.6089	6.55115
	F8VPX1;Q6A4J8-3;Q6A4J8	Ubiquitin carboxyl-terminal hydrolase;Ubiquitin carboxyl-terminal hydrolase 7	Usp7	biological regulation;catabolic process;cellular catabolic process;cellular component organization;cellular component organization at cellular level;cellular component organization or biogenesis;cellular component organization or biogenesis at cellular level;cellular macromolecule catabolic process;cellular macromolecule metabolic process;cellular metabolic process;cellular nitrogen compound meta…	6.61902	6.52775	6.59819	6.43665	6.47115	6.559	6.61941	6.52645	6.49706	6.59134	6.54153	6.4734
	F8VQE9;Q8VHH5;Q8VHH5-2	Arf-GAP with GTPase, ANK repeat and PH domain-containing protein 3	Agap3	biological regulation;catabolic process;cellular catabolic process;cellular component organization;cellular component organization at cellular level;cellular component organization or biogenesis;cellular component organization or biogenesis at cellular level;cellular macromolecule catabolic process;cellular macromolecule metabolic process;cellular metabolic process;cellular process;cellular respo…	6.3447	6.50031	6.4695	6.32771	6.43435	6.32813	6.42864	6.46507	6.40666	6.39346	6.35078	6.34069
	F8WHB1;Q9R0K7	Calcium-transporting ATPase;Plasma membrane calcium-transporting ATPase 2	Atp2b2	amine metabolic process;anatomical structure development;anatomical structure morphogenesis;auditory receptor cell stereocilium organization;behavior;biological regulation;biomineral tissue development;body fluid secretion;calcium ion homeostasis;calcium ion transmembrane transport;calcium ion transport;cation homeostasis;cation transport;cell differentiation;cell differentiation in hindbrain;cel…	8.13986	8.21651	8.20472	8.1537	8.20154	8.22051	8.21137	8.17424	8.20569	8.26472	8.22633	8.19014
	F8WHM5;Q61543	Golgi apparatus protein 1	Glg1	anatomical structure morphogenesis;biological regulation;bone morphogenesis;developmental process;negative regulation of biological process;negative regulation of cell communication;negative regulation of cellular process;negative regulation of protein processing;negative regulation of response to stimulus;negative regulation of signal transduction;negative regulation of signaling;negative regula…	6.72612	6.56211	6.70658	6.65359	6.6633	6.68126	6.70647	6.61681	6.69408	6.73563	6.58285	6.64925
	F8WHW6;O70161-3;O70161;O70161-2	Phosphatidylinositol 4-phosphate 5-kinase type-1 gamma	Pip5k1c	anatomical structure morphogenesis;axonogenesis;biological adhesion;biological regulation;cell adhesion;cell part morphogenesis;cell projection morphogenesis;cell projection organization;cell-cell adhesion;cellular component morphogenesis;cellular component organization;cellular component organization at cellular level;cellular component organization or biogenesis;cellular component organization …	7.45733	7.44113	7.46993	7.41648	7.46049	7.45363	7.45445	7.47669	7.46871	7.55852	7.40068	7.46341
	F8WIX8;Q64523;Q6GSS7	Histone H2A;Histone H2A type 2-C;Histone H2A type 2-A	Hist1h2al;Hist2h2ac;Hist2h2aa1	cellular component assembly;cellular component assembly at cellular level;cellular component organization;cellular component organization at cellular level;cellular component organization or biogenesis;cellular component organization or biogenesis at cellular level;cellular macromolecular complex assembly;cellular macromolecular complex subunit organization;cellular process;chromatin organization…	7.47369	7.43104	7.40401	7.40405	7.39981	7.38542	7.51589	7.31988	7.39691	7.17048	7.451	7.37924
	F8WJK8;Q99L47	Hsc70-interacting protein	St13	biological regulation;cellular component assembly;cellular component organization;cellular component organization or biogenesis;cellular macromolecule metabolic process;cellular metabolic process;cellular process;cellular protein metabolic process;chaperone cofactor-dependent protein refolding;chaperone-mediated protein folding;macromolecular complex assembly;macromolecular complex subunit organi…	7.11321	7.13436	7.19349	7.13414	7.14213	7.13074	7.17006	7.1516	7.12002	7.14777	7.18093	7.14277
	G3UWG1;P62897	Cytochrome c, somatic	Gm10108;Cycs	apoptosis;biological regulation;cell death;cellular metabolic process;cellular process;death;electron transport chain;generation of precursor metabolites and energy;glial cell apoptosis;hydrogen peroxide metabolic process;metabolic process;mitochondrial electron transport, cytochrome c to oxygen;mitochondrial electron transport, ubiquinol to cytochrome c;negative regulation of biological process;…	8.0715	8.08357	8.03661	8.08007	8.05954	8.04229	8.00468	7.97228	7.94887	7.988	7.90275	7.93611
	G3UXG7;P67871;G3UZJ5;G3UZA4;G3UXU2;G3UZX4	Casein kinase II subunit beta	Csnk2b	adiponectin-mediated signaling pathway;anatomical structure morphogenesis;biological regulation;cell surface receptor linked signaling pathway;cellular process;cellular response to chemical stimulus;cellular response to cytokine stimulus;cellular response to organic substance;cellular response to stimulus;cytokine-mediated signaling pathway;developmental process;endothelial tube morphogenesis;epi…	7.13662	7.11424	7.26298	7.15271	7.09788	7.16876	7.16344	7.13177	7.16998	7.05132	7.03954	7.11068
	G3UXL2;Q9D7G0	Ribose-phosphate pyrophosphokinase 1	Prps1l3;Prps1	5-phosphoribose 1-diphosphate biosynthetic process;5-phosphoribose 1-diphosphate metabolic process;alcohol biosynthetic process;alcohol metabolic process;AMP biosynthetic process;AMP metabolic process;anatomical structure development;anatomical structure morphogenesis;biosynthetic process;carbohydrate biosynthetic process;carbohydrate metabolic process;cellular aromatic compound metabolic process…	7.46809	7.56244	7.54276	7.50859	7.54773	7.53003	7.55963	7.52521	7.50618	7.4346	7.49323	7.51474
	Q3MIA8;G3UXW9;Q99LD4;B1ATU4;Q99LD4-2	COP9 signalosome complex subunit 1	Gps1	cellular macromolecule metabolic process;cellular metabolic process;cellular process;cellular protein metabolic process;cullin deneddylation;macromolecule metabolic process;macromolecule modification;metabolic process;primary metabolic process;protein deneddylation;protein metabolic process;protein modification by small protein conjugation or removal;protein modification by small protein removal;…	7.13655	7.1399	7.13383	7.08695	7.18986	7.06159	7.14659	7.1033	7.16504	7.18754	7.05048	7.14337
	G3UXZ5;P97371;G3UXY0;G3X9K9;G3UWN9	Proteasome activator complex subunit 1	Psme1	antigen processing and presentation;antigen processing and presentation of exogenous antigen;biological regulation;immune system process;positive regulation of catalytic activity;positive regulation of endopeptidase activity;positive regulation of hydrolase activity;positive regulation of molecular function;positive regulation of peptidase activity;regulation of biological process;regulation of c…	6.57389	6.74396	6.67711	6.66997	6.63706	6.64522	6.64821	6.73273	6.68377	6.85949	6.82531	6.73564
	G3UYV7;P62858	40S ribosomal protein S28	Rps28	biosynthetic process;cellular biosynthetic process;cellular component biogenesis;cellular component biogenesis at cellular level;cellular component organization or biogenesis;cellular component organization or biogenesis at cellular level;cellular macromolecule biosynthetic process;cellular macromolecule metabolic process;cellular metabolic process;cellular nitrogen compound metabolic process;cel…	6.11384	6.17439	6.11723	6.0358	6.27182	6.04959	6.19851	6.14034	6.12256	6.21065	6.20733	6.16306
	G3UYZ1;Q8R366	Immunoglobulin superfamily member 8	Igsf8	biological regulation;regulation of biological process;regulation of cell motility;regulation of cellular component movement;regulation of cellular process;regulation of localization;regulation of locomotion	7.42954	7.46739	7.47637	7.45887	7.42348	7.44665	7.41722	7.48534	7.46025	7.42968	7.38473	7.4677
	G3UZI2;Q7TMK9-2;G3V018;Q7TMK9;G3UZ48;G3UXJ6	Heterogeneous nuclear ribonucleoprotein Q	Syncrip	biological regulation;cell differentiation;cellular developmental process;cellular macromolecule metabolic process;cellular metabolic process;cellular nitrogen compound metabolic process;cellular process;cellular response to chemical stimulus;cellular response to cytokine stimulus;cellular response to interferon-gamma;cellular response to organic substance;cellular response to stimulus;CRD-mediat…	7.2477	7.19456	7.26021	7.29475	7.29564	7.28243	7.26577	7.32213	7.35883	7.38147	7.29734	7.2718
	G3UZM4;Q8BLQ9-3;Q8BLQ9-2;Q8BLQ9	Cell adhesion molecule 2	Cadm2	anatomical structure development;biological adhesion;brain development;cell adhesion;cellular process;developmental process;organ development	7.60761	7.62996	7.63581	7.60052	7.6261	7.64456	7.63555	7.65548	7.68293	7.69979	7.63896	7.6453
	G3X8R0;Q60870	Receptor expression-enhancing protein 5	Reep5		6.95645	7.0926	7.06872	6.89076	6.9659	7.02691	6.99689	7.05309	6.93411	6.97458	6.89118	6.93958
	G3X8Y3;Q80UM3	N-alpha-acetyltransferase 15, NatA auxiliary subunit	Naa15	anatomical structure formation involved in morphogenesis;angiogenesis;biological regulation;biosynthetic process;cell differentiation;cellular biosynthetic process;cellular developmental process;cellular macromolecule biosynthetic process;cellular macromolecule metabolic process;cellular metabolic process;cellular nitrogen compound metabolic process;cellular process;cellular protein metabolic pro…	6.51938	6.47066	6.43365	6.38693	6.45105	6.4413	6.45816	6.54117	6.32282	6.47333	6.55838	6.52439
	G3X9G2;Q9JM52;Q9JM52-3;Q5SXG1;Q5SXG3;Q9JM52-2;F7AMS7	Misshapen-like kinase 1	Mink1	actin cytoskeleton organization;actin cytoskeleton reorganization;actin filament-based process;activation of protein kinase activity;anatomical structure morphogenesis;biological regulation;cell communication;cell part morphogenesis;cell projection morphogenesis;cell projection organization;cell-cell signaling;cellular component morphogenesis;cellular component organization;cellular component org…	7.02872	7.15214	7.11151	7.06192	7.09477	7.11201	7.15697	7.09354	7.1578	7.24951	7.08213	7.16255
	G3X9V4;Q01097	Glutamate receptor ionotropic, NMDA 2B	Grin2b	anatomical structure development;behavior;behavioral defense response;behavioral fear response;behavioral interaction between organisms;behavioral response to pain;biological regulation;calcium ion transmembrane transport;calcium ion transport;cation transport;cell communication;cell surface receptor linked signaling pathway;cell-cell signaling;cellular chemical homeostasis;cellular homeostasis;c…	7.06447	7.0666	7.06107	6.98267	7.05709	7.03023	6.99743	6.99017	7.03281	7.01711	6.95191	6.97537
	G3XA53;Q63912	Oligodendrocyte-myelin glycoprotein	Omg	anatomical structure morphogenesis;axon ensheathment;axon ensheathment in central nervous system;biological adhesion;biological regulation;cell adhesion;cell part morphogenesis;cell projection morphogenesis;cell projection organization;cellular component morphogenesis;cellular component organization;cellular component organization at cellular level;cellular component organization or biogenesis;ce…	7.32665	7.3297	7.32148	7.33765	7.3432	7.34428	7.30444	7.45366	7.36945	7.40427	7.39884	7.41444
	G5E814;Q9D8B4	NADH dehydrogenase [ubiquinone] 1 alpha subcomplex subunit 11	Ndufa11	metabolic process;oxidation-reduction process	6.78769	6.88818	6.80296	6.83529	6.82848	6.7906	6.74651	6.90494	6.81793	6.88889	7.06639	6.99304
	G5E819;F7BX26	Serine/threonine-protein phosphatase 5;Serine/threonine-protein phosphatase	Ppp5c	biological regulation;cellular component assembly;cellular component organization;cellular component organization or biogenesis;cellular macromolecule metabolic process;cellular metabolic process;cellular process;cellular protein metabolic process;cellular response to stimulus;dephosphorylation;macromolecular complex assembly;macromolecular complex subunit organization;macromolecule metabolic pro…	6.77148	6.83306	6.83406	6.79677	6.84209	6.80965	6.84486	6.84408	6.8529	6.88997	6.76233	6.83895
	G5E829	Calcium-transporting ATPase	Atp2b1	calcium ion transport;cation transport;divalent inorganic cation transport;divalent metal ion transport;establishment of localization;ion transport;metal ion transport;transport	8.05327	8.20702	8.21669	8.18226	8.19798	8.21092	8.19698	8.18487	8.20607	8.27804	8.19552	8.15807
	G5E884		Pak1	actin cytoskeleton organization;actin cytoskeleton reorganization;actin filament-based process;activation of protein kinase activity;anatomical structure development;anatomical structure morphogenesis;biological regulation;branching morphogenesis of a tube;cell migration;cell motility;cell part morphogenesis;cell projection morphogenesis;cell projection organization;cellular component morphogenes…	7.09534	7.13724	7.16401	6.99189	7.13595	7.06454	7.16887	7.11742	7.16921	7.18514	7.10789	7.19464
	G5E895;D3Z494		Akr1b10		7.04424	7.13656	6.99178	6.98493	7.0101	7.02091	6.9932	7.05194	6.97846	6.89724	6.94637	6.97562
	G5E8G3		Opcml	biological adhesion;biological regulation;cell adhesion;cell-cell adhesion;cellular process;regulation of biological process;regulation of cell development;regulation of cell differentiation;regulation of cellular process;regulation of developmental process;regulation of multicellular organismal development;regulation of multicellular organismal process;regulation of nervous system development;re…	7.69545	7.63624	7.68428	7.66296	7.63797	7.73873	7.63024	7.76047	7.77252	7.78278	7.60911	7.68577
	G5E8K5-2;G5E8K2;G5E8K5-3	Ankyrin-3	Ank3	anatomical structure morphogenesis;axon guidance;axonogenesis;biological regulation;cation homeostasis;cell cycle cytokinesis;cell cycle process;cell part morphogenesis;cell projection morphogenesis;cell projection organization;cellular chemical homeostasis;cellular component assembly;cellular component assembly at cellular level;cellular component morphogenesis;cellular component organization;ce…	7.11729	7.12955	7.18838	7.14213	7.05897	7.12205	7.13338	7.13401	7.12204	7.1132	7.04281	7.08278
	G5E8R0;E9Q455		Tpm1	chordate embryonic development;developmental process;embryo development;embryo development ending in birth or egg hatching;in utero embryonic development	7.23513	7.13371	7.28785	7.2414	7.07824	7.26295	7.26382	7.2036	7.32519	7.17356	7.28541	7.22407
	G5E8T9;Q99KB8-2;Q99KB8;E9PYA3;E9Q2H8	Hydroxyacylglutathione hydrolase, mitochondrial	Hagh	amine biosynthetic process;amine metabolic process;biosynthetic process;carboxylic acid biosynthetic process;carboxylic acid metabolic process;cellular amine metabolic process;cellular amino acid biosynthetic process;cellular amino acid metabolic process;cellular biosynthetic process;cellular ketone metabolic process;cellular metabolic process;cellular modified amino acid biosynthetic process;cel…	7.16047	7.10879	7.19043	7.1904	7.20043	7.22112	7.19868	7.25672	7.25652	7.2596	7.21108	7.22889
	G5E924		Hnrnpl	cellular macromolecule metabolic process;cellular metabolic process;cellular nitrogen compound metabolic process;cellular process;macromolecule metabolic process;metabolic process;mRNA metabolic process;mRNA processing;nitrogen compound metabolic process;nucleic acid metabolic process;nucleobase-containing compound metabolic process;primary metabolic process;RNA metabolic process;RNA processing	7.76397	7.77713	7.76904	7.77249	7.80464	7.7732	7.77573	7.79819	7.78576	7.90435	7.82505	7.78755
	H3BJ30;H3BJW3;Q6NVF9	Cleavage and polyadenylation specificity factor subunit 6	Cpsf6	cellular component assembly;cellular component organization;cellular component organization or biogenesis;cellular macromolecule metabolic process;cellular metabolic process;cellular nitrogen compound metabolic process;cellular process;macromolecular complex assembly;macromolecular complex subunit organization;macromolecule metabolic process;metabolic process;mRNA 3'-end processing;mRNA metabolic…	6.23004	6.16297	6.20732	6.16509	6.29878	6.29875	6.26526	6.23622	6.27286	6.32057	6.2772	6.19292
	H3BJU7;H3BJX8;H3BJ45;H3BJ40;H3BKH9;Q60875-5;Q60875-4;Q60875;Q60875-3;Q60875-2	Rho guanine nucleotide exchange factor 2	Arhgef2	actin cytoskeleton organization;actin filament organization;actin filament-based process;anatomical structure morphogenesis;biological regulation;cell cycle phase;cell cycle process;cell division;cell morphogenesis;cellular component morphogenesis;cellular component organization;cellular component organization at cellular level;cellular component organization or biogenesis;cellular component orga…	7.10759	7.17391	7.09262	7.12632	7.09327	7.10844	7.11658	7.0888	7.08603	7.12752	7.22819	7.07124
	H3BKH6;Q9R0P3;H3BJP2;H3BLJ9;H3BJL6;H3BK43	S-formylglutathione hydrolase	Esd	aldehyde catabolic process;catabolic process;cellular aldehyde metabolic process;cellular catabolic process;cellular metabolic process;cellular process;formaldehyde catabolic process;formaldehyde metabolic process;metabolic process;small molecule catabolic process;small molecule metabolic process	7.47088	7.51521	7.47971	7.43294	7.52359	7.49999	7.49753	7.45718	7.51376	7.43707	7.52341	7.52116
	H7BX95;Q6PDM2;Q6PDM2-3;Q6PDM2-2	Serine/arginine-rich splicing factor 1	Srsf1	biological regulation;cardiac muscle contraction;cellular component assembly;cellular component assembly at cellular level;cellular component organization;cellular component organization at cellular level;cellular component organization or biogenesis;cellular component organization or biogenesis at cellular level;cellular macromolecular complex assembly;cellular macromolecular complex subunit org…	6.74697	6.64546	6.65255	6.75201	6.6496	6.61098	6.65377	6.64735	6.73276	6.74508	6.72998	6.76669
	J3QMM7;K3W4M4;Q9CZ42-3;Q9CZ42;J3QN06;Q9CZ42-2	ATP-dependent (S)-NAD(P)H-hydrate dehydratase	Carkd	cellular metabolic process;cellular nitrogen compound metabolic process;cellular process;coenzyme metabolic process;cofactor metabolic process;heterocycle metabolic process;metabolic process;nicotinamide nucleotide metabolic process;nitrogen compound metabolic process;nucleobase-containing compound metabolic process;nucleobase-containing small molecule metabolic process;nucleoside phosphate metab…	6.60527	6.57735	6.45124	6.58096	6.40962	6.48182	6.57103	6.51416	6.59702	6.73721	6.61226	6.54585
	J3QNU6;Q8BWG8-2;Q8BWG8	Beta-arrestin-1	Arrb1	actin cytoskeleton organization;actin filament bundle assembly;actin filament organization;actin filament-based process;biological regulation;biosynthetic process;catabolic process;cellular biosynthetic process;cellular catabolic process;cellular component assembly;cellular component assembly at cellular level;cellular component organization;cellular component organization at cellular level;cellu…	6.84917	6.7981	6.86015	6.85021	6.69273	6.79176	6.75097	6.73227	6.81166	6.85374	6.67622	6.81143
	J3QP43;Q0VBF8	Protein stum homolog	6330403A02Rik		6.9874	7.03793	7.0006	6.87034	6.93782	6.93771	6.69234	6.89995	6.77367	6.85378	6.88512	6.74557
	J3QPE8;Q60931;J3QMG3	Voltage-dependent anion-selective channel protein 3	Vdac3	behavior;behavioral defense response;behavioral fear response;cell communication;cell-cell signaling;cellular process;cognition;defense response;fear response;learning;learning or memory;multicellular organismal process;multicellular organismal response to stress;neurological system process;neuron-neuron synaptic transmission;response to stimulus;response to stress;signaling;synaptic transmission…	8.33088	8.35711	8.31556	8.32439	8.25669	8.31507	8.3497	8.30629	8.32091	8.29063	8.23771	8.31706
	K3W4Q8;P18572-2;P18572;J3QP71	Basigin	Bsg	anatomical structure development;anatomical structure morphogenesis;decidualization;developmental process;developmental process involved in reproduction;embryo implantation;establishment of localization;establishment of localization in cell;establishment of protein localization;establishment of protein localization in membrane;establishment of protein localization in plasma membrane;intracellular…	7.06697	7.06257	7.08008	6.97612	7.09277	7.03658	7.10668	7.06938	7.07102	7.07553	7.01813	6.99019
	K3W4R5;A2AGT5-3;A2AGT5;A2AGT5-2	Cytoskeleton-associated protein 5	Ckap5	cell cycle phase;cell cycle process;cell division;cellular component organization;cellular component organization at cellular level;cellular component organization or biogenesis;cellular component organization or biogenesis at cellular level;cellular process;centrosome organization;cytoskeleton organization;establishment of localization;establishment of RNA localization;establishment or maintenan…	6.84141	6.89687	6.88999	6.88412	6.95828	6.85843	6.90113	6.83598	6.91602	6.94593	6.91526	6.89625
	K3W4T3;Q9Z1G4-3;Q9Z1G4-2;Q9Z1G4	V-type proton ATPase 116 kDa subunit a isoform 1	Atp6v0a1	ATP biosynthetic process;ATP hydrolysis coupled proton transport;ATP metabolic process;ATP synthesis coupled proton transport;biological regulation;biosynthetic process;cation homeostasis;cation transport;cellular biosynthetic process;cellular cation homeostasis;cellular chemical homeostasis;cellular component assembly;cellular component assembly at cellular level;cellular component organization;…	8.31306	8.36483	8.35057	8.39988	8.33579	8.36827	8.37501	8.38503	8.40282	8.43418	8.33688	8.374
	K4DI58;Q99N28	Cell adhesion molecule 3	Cadm3	biological adhesion;cell adhesion;cell-cell adhesion;cellular process;heterophilic cell-cell adhesion;homophilic cell adhesion;localization;macromolecule localization;protein localization	7.62298	7.61445	7.63955	7.61916	7.66076	7.63906	7.60398	7.57975	7.59565	7.645	7.60467	7.65232
	O08529	Calpain-2 catalytic subunit	Capn2	anatomical structure development;anatomical structure formation involved in morphogenesis;biological regulation;blastocyst development;cellular process;cellular response to acid;cellular response to amine stimulus;cellular response to amino acid stimulus;cellular response to chemical stimulus;cellular response to endogenous stimulus;cellular response to organic nitrogen;cellular response to organ…	6.764	6.71442	6.7712	6.83262	6.7137	6.77748	6.83528	6.81493	6.85106	6.82367	6.63836	6.80404
	O08532-4;O08532-5;E9Q1X8;O08532-3;O08532-2;O08532	Voltage-dependent calcium channel subunit alpha-2/delta-1;Voltage-dependent calcium channel subunit alpha-2-1;Voltage-dependent calcium channel subunit delta-1	Cacna2d1	biological regulation;calcium ion transmembrane transport;calcium ion transport;cation transport;cellular process;divalent inorganic cation transport;divalent metal ion transport;establishment of localization;ion transmembrane transport;ion transport;metal ion transport;regulation of biological process;regulation of calcium ion transport;regulation of ion transport;regulation of localization;regu…	7.00245	7.08613	6.95898	7.0278	6.99787	7.04236	7.00417	7.07816	7.07797	7.13734	6.76729	7.08659
	O08539	Myc box-dependent-interacting protein 1	Bin1	biological regulation;cell differentiation;cellular component assembly;cellular component assembly at cellular level;cellular component organization;cellular component organization at cellular level;cellular component organization or biogenesis;cellular component organization or biogenesis at cellular level;cellular developmental process;cellular macromolecular complex assembly;cellular macromole…	7.87292	7.89591	7.88751	7.61888	7.9092	7.92257	7.90425	7.88858	7.87968	7.878	7.83879	7.91438
	O08547;E9Q6R3	Vesicle-trafficking protein SEC22b	Sec22b	biological regulation;cellular component organization;cellular component organization at cellular level;cellular component organization or biogenesis;cellular component organization or biogenesis at cellular level;cellular membrane fusion;cellular membrane organization;cellular process;ER to Golgi vesicle-mediated transport;establishment of localization;establishment of localization in cell;estab…	6.9656	6.90149	6.92345	6.8974	7.02718	6.94758	6.94778	6.89238	6.91023	6.92087	6.85922	6.86011
	O08553	Dihydropyrimidinase-related protein 2	Dpysl2	anatomical structure development;axon guidance;biological regulation;cellular component organization;cellular component organization at cellular level;cellular component organization or biogenesis;cellular component organization or biogenesis at cellular level;cellular membrane organization;cellular process;chemotaxis;cytoskeleton organization;developmental process;endocytosis;establishment of lo…	9.27232	9.33012	9.31614	9.33046	9.3168	9.32593	9.33877	9.33354	9.30675	9.2939	9.31757	9.31538
	O08599	Syntaxin-binding protein 1	Stxbp1	axon target recognition;biological adhesion;biological regulation;cell adhesion;cell communication;cell-cell adhesion;cell-cell signaling;cellular component organization;cellular component organization at cellular level;cellular component organization or biogenesis;cellular component organization or biogenesis at cellular level;cellular localization;cellular macromolecule localization;cellular me…	8.96063	9.08075	9.05403	9.04796	9.07502	9.06848	9.05271	9.08551	9.06535	9.10748	9.06243	9.10175
	O08749	Dihydrolipoyl dehydrogenase, mitochondrial	Dld	anatomical structure morphogenesis;biological regulation;cell maturation;cell redox homeostasis;cellular chemical homeostasis;cellular developmental process;cellular homeostasis;cellular ion homeostasis;cellular metabolic process;cellular process;cellular process involved in reproduction;chemical homeostasis;developmental maturation;developmental process;developmental process involved in reproduc…	8.3147	8.35447	8.35976	8.39473	8.33848	8.35858	8.33463	8.36731	8.29085	8.34366	8.31171	8.33456
	O08795;O08795-2	Glucosidase 2 subunit beta	Prkcsh	anatomical structure development;biological regulation;carbohydrate metabolic process;cellular component assembly;cellular component organization;cellular component organization or biogenesis;chordate embryonic development;developmental process;embryo development;embryo development ending in birth or egg hatching;in utero embryonic development;liver development;macromolecular complex assembly;mac…	6.49607	6.48731	6.61492	6.49731	6.50893	6.54256	6.56286	6.50568	6.48282	6.62156	6.51471	6.50271
	O08914	Fatty-acid amide hydrolase 1	Faah	carboxylic acid catabolic process;carboxylic acid metabolic process;catabolic process;cellular catabolic process;cellular ketone metabolic process;cellular lipid catabolic process;cellular lipid metabolic process;cellular metabolic process;cellular process;fatty acid catabolic process;fatty acid metabolic process;lipid catabolic process;lipid metabolic process;metabolic process;monocarboxylic aci…	6.59904	6.44437	6.38654	6.57421	6.63338	6.53284	6.38891	6.66043	6.65852	6.76209	6.36972	6.54178
	O08917;G3UYU4	Flotillin-1	Flot1	anatomical structure morphogenesis;axon guidance;axonogenesis;biological regulation;cell part morphogenesis;cell projection morphogenesis;cell projection organization;cellular component disassembly;cellular component disassembly at cellular level;cellular component morphogenesis;cellular component organization;cellular component organization at cellular level;cellular component organization or bi…	7.13652	7.16823	7.18362	7.16844	7.15899	7.20331	7.16439	7.21954	7.17007	7.15252	7.11493	7.12245
	O09061	Proteasome subunit beta type-1	Psmb1	catabolic process;cellular catabolic process;cellular macromolecule catabolic process;cellular macromolecule metabolic process;cellular metabolic process;cellular process;macromolecule catabolic process;macromolecule metabolic process;metabolic process;modification-dependent macromolecule catabolic process;modification-dependent protein catabolic process;primary metabolic process;proteasomal prot…	7.22306	7.24216	7.20772	7.22901	7.22374	7.24075	7.24703	7.28361	7.3493	7.29009	7.32583	7.30721
	O09131	Glutathione S-transferase omega-1	Gsto1	biological regulation;carboxylic acid metabolic process;catabolic process;cellular catabolic process;cellular ketone metabolic process;cellular metabolic process;cellular process;cellular response to arsenic-containing substance;cellular response to chemical stimulus;cellular response to inorganic substance;cellular response to stimulus;L-ascorbic acid metabolic process;metabolic process;negative…	6.52251	6.5934	6.60624	6.4808	6.45818	6.48512	6.44406	6.70402	6.60228	6.77214	6.6286	6.42932
	Q9CQM8;O09167	60S ribosomal protein L21	Rpl21	biosynthetic process;cellular biosynthetic process;cellular macromolecule biosynthetic process;cellular macromolecule metabolic process;cellular metabolic process;cellular process;cellular protein metabolic process;macromolecule biosynthetic process;macromolecule metabolic process;metabolic process;primary metabolic process;protein metabolic process;translation	7.35615	7.36136	7.33527	7.33588	7.3286	7.38114	7.38714	7.3035	7.33726	7.17587	7.35818	7.25369
	Q3TMU8;O35098;O35098-2	Dihydropyrimidinase-related protein 4	Dpysl4	cell death;cellular process;death;neuron death	7.48872	7.46218	7.44485	7.44301	7.40487	7.39477	7.42548	7.49122	7.50409	7.48929	7.58578	7.50841
	O35129;F6QPR1	Prohibitin-2	Phb2	anatomical structure development;anatomical structure morphogenesis;biological regulation;biosynthetic process;branching involved in mammary gland duct morphogenesis;branching morphogenesis of a tube;cellular biosynthetic process;cellular macromolecule biosynthetic process;cellular macromolecule metabolic process;cellular metabolic process;cellular nitrogen compound metabolic process;cellular pro…	8.02233	7.98784	7.97737	7.99706	7.97526	7.99841	8.02755	7.99131	8.02897	8.03873	8.0008	8.01743
	O35226-2;O35226-3;O35226;O35226-5;O35226-4	26S proteasome non-ATPase regulatory subunit 4	Psmd4	catabolic process;cellular catabolic process;cellular macromolecule catabolic process;cellular macromolecule metabolic process;cellular metabolic process;cellular process;macromolecule catabolic process;macromolecule metabolic process;metabolic process;modification-dependent macromolecule catabolic process;modification-dependent protein catabolic process;primary metabolic process;protein metaboli…	6.70834	6.8436	6.63082	6.60435	6.72786	6.61655	6.61948	6.61954	6.7034	6.75468	6.67487	6.75864
	O35295	Transcriptional activator protein Pur-beta	Purb	apoptosis;biological regulation;cell death;cell differentiation;cell proliferation;cellular developmental process;cellular macromolecule metabolic process;cellular metabolic process;cellular nitrogen compound metabolic process;cellular process;death;developmental process;DNA conformation change;DNA duplex unwinding;DNA geometric change;DNA metabolic process;DNA unwinding involved in replication;m…	7.13679	7.12196	7.12254	7.1735	7.1698	7.12616	7.14314	7.12671	7.17467	7.29551	6.99799	7.11473
	O35343	Importin subunit alpha-3	Kpna4	establishment of localization;establishment of localization in cell;establishment of protein localization;intracellular protein transport;intracellular transport;nuclear import;nuclear transport;nucleocytoplasmic transport;protein import;protein import into nucleus;protein targeting;protein transport;response to chemical stimulus;response to hydrogen peroxide;response to inorganic substance;respo…	6.7107	6.66609	6.70812	6.68033	6.52496	6.56904	6.6822	6.57053	6.72528	6.74318	6.61753	6.63054
	O35344	Importin subunit alpha-4	Kpna3	establishment of localization;establishment of localization in cell;establishment of protein localization;intracellular protein transport;intracellular transport;nuclear import;nuclear transport;nucleocytoplasmic transport;protein import;protein import into nucleus;protein targeting;protein transport;transport	6.66192	6.64141	6.70797	6.65879	6.64635	6.67964	6.63846	6.67052	6.75251	6.82895	6.70916	6.72277
	O35405	Phospholipase D3	Pld3	catabolic process;lipid catabolic process;lipid metabolic process;metabolic process;primary metabolic process	6.53479	6.61804	6.59549	6.67083	6.49442	6.5499	6.46793	6.57373	6.53531	6.55275	6.37626	6.55394
	O35465-2;O35465	Peptidyl-prolyl cis-trans isomerase FKBP8	Fkbp8	anatomical structure development;apoptosis;biological regulation;camera-type eye development;cell death;cell fate specification;cell surface receptor linked signaling pathway;cellular developmental process;cellular macromolecule metabolic process;cellular metabolic process;cellular process;cellular protein metabolic process;cellular response to stimulus;chaperone-mediated protein folding;death;de…	6.33267	6.43668	6.42974	6.23154	6.35036	6.34004	6.46293	6.3202	6.43785	6.45172	6.31807	6.39688
	O35593	26S proteasome non-ATPase regulatory subunit 14	Psmd14	biological regulation;cellular macromolecule metabolic process;cellular metabolic process;cellular nitrogen compound metabolic process;cellular process;cellular protein metabolic process;cellular response to stimulus;cellular response to stress;DNA metabolic process;DNA recombination;DNA repair;double-strand break repair;double-strand break repair via homologous recombination;double-strand break …	6.28552	6.20922	6.1895	6.1906	6.09782	6.22256	6.21	6.27828	6.23513	6.259	6.3611	6.28087
	O35633-2;O35633	Vesicular inhibitory amino acid transporter	Slc32a1	aging;amine transport;amino acid transport;carboxylic acid transport;developmental process;establishment of localization;gamma-aminobutyric acid transport;glycine transport;neurotransmitter transport;neutral amino acid transport;nitrogen compound transport;organic acid transport;organic substance transport;transport	7.15581	7.13244	7.06901	7.15907	6.96939	7.10602	7.0374	7.13102	7.21714	7.06883	6.996	7.11404
	Q5SVG5;Q5SVG4;O35643	AP-1 complex subunit beta-1	Ap1b1	cellular process;establishment of localization;establishment of localization in cell;establishment of protein localization;intracellular protein transport;intracellular transport;protein transport;transport;vesicle-mediated transport	7.22074	7.21468	7.23628	7.1926	7.27333	7.22856	7.24191	7.15313	7.20971	7.32005	7.16357	7.19737
	O35682	Myeloid-associated differentiation marker	Myadm	anatomical structure development;biological regulation;cell development;cellular component organization;cellular component organization or biogenesis;cellular developmental process;cellular membrane organization;cellular process;developmental process;endothelial cell development;epithelial cell development;establishment of endothelial barrier;establishment of localization;establishment of localiz…	6.77679	6.82451	6.85439	6.79243	6.73095	6.73229	6.7748	6.73209	6.73398	6.74252	6.68747	6.6991
	O35685	Nuclear migration protein nudC	Nudc	cell cycle phase;cell cycle process;cell division;cellular component organization;cellular component organization at cellular level;cellular component organization or biogenesis;cellular component organization or biogenesis at cellular level;cellular process;mitosis;nuclear division;organelle fission;organelle organization	7.09286	7.10368	7.0681	7.03514	7.03467	7.06452	6.93991	7.02809	7.01953	6.99493	7.0906	7.0446
	Q8C2Q7;O35737	Heterogeneous nuclear ribonucleoprotein H;Heterogeneous nuclear ribonucleoprotein H, N-terminally processed	Hnrnph1	biological regulation;cellular macromolecule metabolic process;cellular metabolic process;cellular nitrogen compound metabolic process;cellular process;macromolecule metabolic process;metabolic process;mRNA metabolic process;mRNA processing;nitrogen compound metabolic process;nucleic acid metabolic process;nucleobase-containing compound metabolic process;primary metabolic process;regulation of bi…	7.48001	7.46083	7.52316	7.47693	7.38978	7.52429	7.50478	7.44922	7.49459	7.46569	7.44303	7.47232
	O54734	Dolichyl-diphosphooligosaccharide--protein glycosyltransferase 48 kDa subunit	Ddost	carbohydrate metabolic process;cell activation;cellular carbohydrate metabolic process;cellular macromolecule metabolic process;cellular metabolic process;cellular process;cellular protein metabolic process;glycosylation;immune system process;leukocyte activation;lymphocyte activation;macromolecule glycosylation;macromolecule metabolic process;macromolecule modification;metabolic process;peptidyl…	6.75116	6.65214	6.71301	6.7055	6.65827	6.7336	6.69679	6.66197	6.7257	6.76054	6.72672	6.69698
	O54774	AP-3 complex subunit delta-1	Ap3d1	anterograde axon cargo transport;anterograde synaptic vesicle transport;antigen processing and presentation;antigen processing and presentation of exogenous antigen;antigen processing and presentation of lipid antigen via MHC class Ib;antigen processing and presentation via MHC class Ib;antigen processing and presentation, exogenous lipid antigen via MHC class Ib;axon cargo transport;biological r…	7.2366	7.26239	7.23806	7.2136	7.31374	7.2409	7.22779	7.18412	7.17807	7.29341	7.20506	7.19483
	O54829	Regulator of G-protein signaling 7	Rgs7	biological regulation;cell surface receptor linked signaling pathway;cellular process;cellular response to stimulus;G-protein coupled receptor protein signaling pathway;intracellular signal transduction;negative regulation of biological process;negative regulation of cell communication;negative regulation of cellular process;negative regulation of G-protein coupled receptor protein signaling path…	6.51514	6.4497	6.52269	6.55384	6.49499	6.53538	6.42056	6.50823	6.48702	6.5487	6.5537	6.55856
	O54833	Casein kinase II subunit alpha	Csnk2a2	apoptosis;biological regulation;biosynthetic process;cell cycle checkpoint;cell death;cell surface receptor linked signaling pathway;cellular biosynthetic process;cellular macromolecule biosynthetic process;cellular macromolecule metabolic process;cellular metabolic process;cellular nitrogen compound metabolic process;cellular process;cellular protein metabolic process;cellular response to stimul…	6.92067	6.93438	6.91862	6.91663	7.01241	6.93713	6.97246	6.90075	6.93697	6.89396	6.83394	6.85483
	O54983	Ketimine reductase mu-crystallin	Crym	alcohol metabolic process;amine metabolic process;amine transport;amino acid transport;benzene-containing compound metabolic process;biological regulation;carboxylic acid metabolic process;carboxylic acid transport;cellular amine metabolic process;cellular amino acid metabolic process;cellular aromatic compound metabolic process;cellular ketone metabolic process;cellular metabolic process;cellula…	7.99518	8.33886	8.31136	8.32614	8.31946	8.33879	8.34021	8.33686	8.40288	8.41133	8.32081	8.42346
	O54984	ATPase Asna1	Asna1	cellular localization;cellular macromolecule localization;cellular process;cellular protein localization;establishment of localization;localization;localization within membrane;macromolecule localization;protein insertion into ER membrane;protein insertion into membrane;protein localization;protein localization to organelle;transport	6.64509	6.55738	6.67533	6.64389	6.6861	6.58379	6.62669	6.60172	6.5777	6.63488	6.56616	6.6082
	O54991	Contactin-associated protein 1	Cntnap1	anatomical structure formation involved in morphogenesis;anatomical structure morphogenesis;biological adhesion;cell adhesion;cell junction assembly;cell junction organization;cell part morphogenesis;cell projection morphogenesis;cell projection organization;cell-cell junction assembly;cell-cell junction organization;cellular component assembly;cellular component assembly at cellular level;cellul…	7.72369	7.68652	7.72569	7.7402	7.73233	7.75017	7.73173	7.77182	7.71041	7.68947	7.67128	7.76898
	O55013	Trafficking protein particle complex subunit 3	Trappc3	cellular process;ER to Golgi vesicle-mediated transport;establishment of localization;establishment of localization in cell;Golgi vesicle transport;intracellular transport;transport;vesicle-mediated transport	6.46913	6.5399	6.44205	6.4533	6.49779	6.47458	6.4128	6.39522	6.5539	6.48623	6.46965	6.50314
	O55022	Membrane-associated progesterone receptor component 1	Pgrmc1	axon guidance;chemotaxis;locomotion;response to chemical stimulus;response to external stimulus;response to stimulus;taxis	7.20645	7.16834	7.19302	7.08472	7.08492	7.14506	7.1579	7.00701	7.04446	7.02614	7.04143	7.06498
	O55029	Coatomer subunit beta	Copb2	cellular process;establishment of localization;establishment of localization in cell;establishment of protein localization;Golgi vesicle transport;intracellular protein transport;intracellular transport;intra-Golgi vesicle-mediated transport;protein transport;transport;vesicle-mediated transport	6.49198	6.6078	6.62191	6.67425	6.55432	6.68466	6.56855	6.57457	6.526	6.5987	6.58274	6.57862
	O55042-2;O55042	Alpha-synuclein	Snca	activation of caspase activity;adult behavior;adult locomotory behavior;aging;alcohol biosynthetic process;alcohol metabolic process;amine biosynthetic process;amine metabolic process;ATP synthesis coupled electron transport;behavior;behavioral response to cocaine;benzene-containing compound metabolic process;biological regulation;biosynthetic process;carboxylic acid metabolic process;catecholami…	8.3067	8.32492	8.32204	8.27945	8.26198	8.14486	8.24466	8.27163	8.43445	8.27262	8.38098	8.35704
	O55091	Protein IMPACT	Impact	biological regulation;negative regulation of biological process;negative regulation of cellular metabolic process;negative regulation of cellular process;negative regulation of cellular protein metabolic process;negative regulation of macromolecule metabolic process;negative regulation of metabolic process;negative regulation of phosphate metabolic process;negative regulation of phosphorus metabo…	6.63022	6.67351	6.55792	6.57424	6.66252	6.68264	6.62722	6.61761	6.61402	6.59022	6.56702	6.65223
	O55125;Q5SVG6	Protein NipSnap homolog 1	Nipsnap1	multicellular organismal process;neurological system process;sensory perception;sensory perception of pain;system process	7.37259	7.47614	7.49098	7.45503	7.49902	7.51861	7.48369	7.58112	7.52783	7.52749	7.49462	7.52151
	Q7TMG8;O55126	Protein NipSnap homolog 2	Gbas	ATP biosynthetic process;ATP metabolic process;biological regulation;biosynthetic process;cellular biosynthetic process;cellular metabolic process;cellular nitrogen compound biosynthetic process;cellular nitrogen compound metabolic process;cellular process;generation of precursor metabolites and energy;heterocycle biosynthetic process;heterocycle metabolic process;metabolic process;negative regul…	7.46088	7.5128	7.49923	7.5048	7.47763	7.48396	7.54295	7.4663	7.4338	7.37039	7.4599	7.47931
	O55137	Acyl-coenzyme A thioesterase 1	Acot1	acyl-CoA metabolic process;carboxylic acid catabolic process;carboxylic acid metabolic process;catabolic process;cellular catabolic process;cellular ketone metabolic process;cellular lipid metabolic process;cellular metabolic process;cellular process;coenzyme metabolic process;cofactor metabolic process;dicarboxylic acid catabolic process;dicarboxylic acid metabolic process;fatty acid metabolic p…	6.69126	6.78904	6.75883	6.7552	6.73315	6.76622	6.74834	6.73464	6.7182	6.78885	6.66625	6.71376
	O55142	60S ribosomal protein L35a	Rpl35a	biosynthetic process;cellular biosynthetic process;cellular component biogenesis;cellular component biogenesis at cellular level;cellular component organization or biogenesis;cellular component organization or biogenesis at cellular level;cellular macromolecule biosynthetic process;cellular macromolecule metabolic process;cellular metabolic process;cellular nitrogen compound metabolic process;cel…	6.93617	6.94064	6.8469	6.85184	6.73529	6.77266	6.77284	6.59712	6.49187	6.57747	6.78984	6.84124
	O55143;J3KMM5;O55143-2	Sarcoplasmic/endoplasmic reticulum calcium ATPase 2;Calcium-transporting ATPase	Atp2a2	biological regulation;calcium ion homeostasis;calcium ion transmembrane transport;calcium ion transport;calcium-mediated signaling;cation homeostasis;cation transport;cellular calcium ion homeostasis;cellular cation homeostasis;cellular chemical homeostasis;cellular component organization;cellular component organization at cellular level;cellular component organization or biogenesis;cellular comp…	8.16748	8.16587	8.15894	8.15358	8.18395	8.19902	8.18479	8.16827	8.18609	8.16532	8.15114	8.16865
	O55234	Proteasome subunit beta type-5	Psmb5	catabolic process;cellular catabolic process;cellular macromolecule catabolic process;cellular macromolecule metabolic process;cellular metabolic process;cellular process;macromolecule catabolic process;macromolecule metabolic process;metabolic process;modification-dependent macromolecule catabolic process;modification-dependent protein catabolic process;primary metabolic process;proteasomal prot…	7.62503	7.62294	7.60683	7.61023	7.58504	7.69057	7.67618	7.71797	7.64942	7.6444	7.62247	7.63209
	O70194	Eukaryotic translation initiation factor 3 subunit D	Eif3d	biological regulation;cellular component assembly;cellular component assembly at cellular level;cellular component organization;cellular component organization at cellular level;cellular component organization or biogenesis;cellular component organization or biogenesis at cellular level;cellular macromolecular complex assembly;cellular macromolecular complex subunit organization;cellular process;…	7.10962	7.07784	7.15374	7.24297	7.14825	7.11269	7.27677	7.19077	7.30978	7.3152	7.17027	7.23449
	O70251	Elongation factor 1-beta	Eef1b	biosynthetic process;cellular biosynthetic process;cellular macromolecule biosynthetic process;cellular macromolecule metabolic process;cellular metabolic process;cellular process;macromolecule biosynthetic process;macromolecule metabolic process;metabolic process;translational elongation	6.53803	6.45266	6.37815	6.55371	6.51442	6.48748	6.41559	6.27497	6.5683	6.52146	6.3843	6.50348
	O70310	Glycylpeptide N-tetradecanoyltransferase 1	Nmt1	cellular macromolecule metabolic process;cellular metabolic process;cellular process;cellular protein metabolic process;chordate embryonic development;developmental process;embryo development;embryo development ending in birth or egg hatching;in utero embryonic development;macromolecule metabolic process;macromolecule modification;metabolic process;N-terminal peptidyl-glycine N-myristoylation;N-t…	6.84343	6.76284	6.90338	6.75794	6.67301	6.81143	6.83752	6.95777	6.81553	6.85665	6.79601	6.78944
	O70318	Band 4.1-like protein 2	Epb41l2	actin cytoskeleton organization;actin filament-based process;biological regulation;cellular component organization;cellular component organization at cellular level;cellular component organization or biogenesis;cellular component organization or biogenesis at cellular level;cellular process;cortical actin cytoskeleton organization;cortical cytoskeleton organization;cytoskeleton organization;organ…	7.34177	7.36415	7.31419	7.36024	7.22852	7.2633	7.33549	7.28374	7.28176	7.19005	7.20581	7.27863
	Q76LV0;O70325-2;O70325;Q91XR9	Glutathione peroxidase;Phospholipid hydroperoxide glutathione peroxidase, mitochondrial;Phospholipid hydroperoxide glutathione peroxidase, nuclear	Gpx4	cellular component organization;cellular component organization at cellular level;cellular component organization or biogenesis;cellular component organization or biogenesis at cellular level;cellular process;chromatin organization;chromosome organization;developmental process;gamete generation;male gamete generation;multicellular organismal development;multicellular organismal process;multicellu…	6.41676	6.468	6.36983	6.4328	6.42956	6.51147	6.47556	6.47104	6.5311	6.41257	6.49478	6.55
	O70435;E0CX62	Proteasome subunit alpha type-3	Psma3	catabolic process;cellular catabolic process;cellular macromolecule catabolic process;cellular macromolecule metabolic process;cellular metabolic process;cellular process;macromolecule catabolic process;macromolecule metabolic process;metabolic process;modification-dependent macromolecule catabolic process;modification-dependent protein catabolic process;primary metabolic process;proteasomal prot…	7.28134	7.25966	7.29919	7.34074	7.2656	7.27643	7.2824	7.37076	7.35221	7.31716	7.29368	7.31663
	O70443	Guanine nucleotide-binding protein G(z) subunit alpha	Gnaz	biological regulation;cAMP-mediated signaling;cell surface receptor linked signaling pathway;cellular process;cellular response to stimulus;cyclic-nucleotide-mediated signaling;G-protein coupled receptor protein signaling pathway;G-protein signaling, coupled to cAMP nucleotide second messenger;G-protein signaling, coupled to cyclic nucleotide second messenger;inhibition of adenylate cyclase activ…	7.19731	7.29545	7.2495	7.27421	7.30458	7.27252	7.2725	7.25098	7.23979	7.37036	7.29587	7.3013
	O70503	Estradiol 17-beta-dehydrogenase 12	Hsd17b12	biological regulation;biosynthetic process;carboxylic acid biosynthetic process;carboxylic acid metabolic process;cellular biosynthetic process;cellular component organization;cellular component organization at cellular level;cellular component organization or biogenesis;cellular component organization or biogenesis at cellular level;cellular hormone metabolic process;cellular ketone metabolic pr…	6.83128	6.80486	6.83238	6.87049	6.90499	6.83312	6.92893	6.90482	6.92561	6.94035	6.85646	6.99552
	O70589-5;O70589;O70589-3;O70589-4;O70589-2	Peripheral plasma membrane protein CASK	Cask	biological regulation;calcium ion import;calcium ion transmembrane transport;calcium ion transport;cation transport;cellular process;divalent inorganic cation transport;divalent metal ion transport;establishment of localization;ion transmembrane transport;ion transport;metal ion transport;negative regulation of biological process;negative regulation of cell adhesion;negative regulation of cell pr…	6.80027	6.83705	6.80731	6.76619	6.76819	6.80862	6.77208	6.80821	6.81232	6.69021	6.7204	6.78758
	O88342	WD repeat-containing protein 1	Wdr1	actin cytoskeleton organization;actin filament-based process;actomyosin structure organization;biological regulation;cellular chemical homeostasis;cellular component organization;cellular component organization at cellular level;cellular component organization or biogenesis;cellular component organization or biogenesis at cellular level;cellular homeostasis;cellular ion homeostasis;cellular proce…	8.17239	8.24434	8.20857	8.23977	8.21001	8.20065	8.1927	8.22114	8.21816	8.20817	8.20264	8.20859
	O88441	Metaxin-2	Mtx2	establishment of localization;establishment of localization in cell;establishment of protein localization;establishment of protein localization in mitochondrion;establishment of protein localization to organelle;intracellular protein transport;intracellular transport;mitochondrial transport;protein import;protein targeting;protein targeting to mitochondrion;protein transport;transport	6.88591	6.94687	6.8553	6.89382	6.93819	6.96484	6.80808	6.913	6.93807	7.01947	6.92271	6.92243
	O88543	COP9 signalosome complex subunit 3	Cops3	catabolic process;cellular catabolic process;cellular macromolecule catabolic process;cellular macromolecule metabolic process;cellular metabolic process;cellular process;cellular protein metabolic process;chordate embryonic development;cullin deneddylation;developmental process;embryo development;embryo development ending in birth or egg hatching;in utero embryonic development;macromolecule cata…	7.32545	7.38623	7.38489	7.30548	7.35561	7.3262	7.31948	7.27023	7.32983	7.43647	7.2587	7.34462
	O88544;F6QTS1;D3YV99	COP9 signalosome complex subunit 4	Cops4	cellular macromolecule metabolic process;cellular metabolic process;cellular process;cellular protein metabolic process;cullin deneddylation;macromolecule metabolic process;macromolecule modification;metabolic process;primary metabolic process;protein deneddylation;protein metabolic process;protein modification by small protein conjugation or removal;protein modification by small protein removal;…	7.08537	7.14605	7.08307	7.09662	7.09435	7.0827	7.14528	7.06251	7.14115	7.17095	7.1172	7.16091
	O88569-2;O88569-3	Heterogeneous nuclear ribonucleoproteins A2/B1	Hnrnpa2b1	biological regulation;cellular macromolecule metabolic process;cellular metabolic process;cellular nitrogen compound metabolic process;cellular process;establishment of localization;establishment of RNA localization;macromolecule metabolic process;metabolic process;mRNA metabolic process;mRNA processing;negative regulation of biological process;negative regulation of biosynthetic process;negative…	8.18916	8.16056	8.20409	8.19762	8.21088	8.2091	8.20108	8.19698	8.19691	8.21381	8.19828	8.19701
	O88685;A2AGN7;B7ZCF1	26S protease regulatory subunit 6A	Psmc3	anatomical structure development;biological regulation;blastocyst development;catabolic process;cellular catabolic process;cellular macromolecule catabolic process;cellular macromolecule metabolic process;cellular metabolic process;cellular process;developmental process;ER-associated protein catabolic process;macromolecule catabolic process;macromolecule metabolic process;metabolic process;modifi…	6.90878	6.88064	6.90095	6.95679	6.97448	6.91836	6.89376	6.93533	6.99679	7.01455	7.02218	6.98531
	O88712;O88712-2	C-terminal-binding protein 1	Ctbp1	biological regulation;cell differentiation;cellular component organization;cellular component organization at cellular level;cellular component organization or biogenesis;cellular component organization or biogenesis at cellular level;cellular developmental process;cellular process;developmental process;fat cell differentiation;Golgi organization;negative regulation of biological process;negative…	7.16706	7.26199	7.24072	7.2427	7.27215	7.20889	7.20982	7.24691	7.25418	7.31873	7.29291	7.26671
	O88737	Protein bassoon	Bsn	cellular component assembly;cellular component assembly at cellular level;cellular component organization;cellular component organization at cellular level;cellular component organization or biogenesis;cellular component organization or biogenesis at cellular level;cellular process;synapse assembly;synapse organization	7.80185	7.80657	7.79923	7.80713	7.73859	7.79891	7.77633	7.7678	7.79776	7.82091	7.72157	7.79312
	O88844	Isocitrate dehydrogenase [NADP] cytoplasmic	Idh1	2-oxoglutarate metabolic process;acetyl-CoA catabolic process;acetyl-CoA metabolic process;amine metabolic process;anatomical structure development;biological regulation;carbohydrate metabolic process;carboxylic acid metabolic process;catabolic process;cellular aldehyde metabolic process;cellular amine metabolic process;cellular amino acid metabolic process;cellular carbohydrate metabolic process…	7.30634	7.26163	7.32832	7.37329	7.34756	7.33229	7.38562	7.38839	7.32098	7.30947	7.28921	7.37072
	O88935	Synapsin-1	Syn1	biological regulation;cellular process;establishment of localization;establishment of localization in cell;neurotransmitter secretion;neurotransmitter transport;regulation of biological process;regulation of biological quality;regulation of cell communication;regulation of cellular process;regulation of multicellular organismal process;regulation of neurological system process;regulation of neuro…	8.78081	8.86666	8.85245	8.8423	8.84866	8.84659	8.82665	8.88868	8.87748	8.90924	8.82791	8.88538
	O89023	Tripeptidyl-peptidase 1	Tpp1	anatomical structure development;anatomical structure homeostasis;biological regulation;bone resorption;catabolic process;cell differentiation;cellular catabolic process;cellular component organization;cellular component organization at cellular level;cellular component organization or biogenesis;cellular component organization or biogenesis at cellular level;cellular developmental process;cellul…	7.12347	7.23374	7.00065	7.14192	7.0727	7.09664	7.13916	7.08878	7.0017	6.94845	7.02248	7.01269
	O89053;G3UYK8	Coronin-1A;Coronin	Coro1a	actin cytoskeleton organization;actin filament organization;actin filament-based process;anatomical structure homeostasis;biological adhesion;biological regulation;calcium ion transport;cation transport;cell adhesion;cell chemotaxis;cell migration;cell motility;cell projection organization;cell-substrate adhesion;cellular component assembly;cellular component assembly at cellular level;cellular c…	7.88088	7.96316	7.87477	7.84084	7.85112	7.87821	7.84491	7.78999	7.85346	7.87428	7.87804	7.84921
	O89086	Putative RNA-binding protein 3	Rbm3	biological regulation;biosynthetic process;cellular biosynthetic process;cellular macromolecule biosynthetic process;cellular macromolecule metabolic process;cellular metabolic process;cellular nitrogen compound metabolic process;cellular process;cellular protein metabolic process;cellular response to chemical stimulus;cellular response to dsRNA;cellular response to organic substance;cellular res…	6.9389	6.89479	6.97514	6.98445	6.91794	6.89807	6.85383	6.89595	6.87208	6.9003	6.98187	6.97663
	O89112;B2KGR2	LanC-like protein 1	Lancl1		7.19085	7.23341	7.23951	7.24568	7.29473	7.2534	7.28564	7.27423	7.3038	7.32146	7.27026	7.23935
	Q70YN3;P00397	Cytochrome c oxidase subunit 1	COI;Mtco1	aerobic respiration;cellular metabolic process;cellular process;cellular respiration;energy derivation by oxidation of organic compounds;generation of precursor metabolites and energy;metabolic process;oxidation-reduction process;oxidative phosphorylation;phosphate-containing compound metabolic process;phosphorus metabolic process;phosphorylation	7.41537	7.50988	7.47516	7.43591	7.50117	7.52678	7.36917	7.5792	7.5701	7.52825	7.47715	7.4395
	Q7JCZ1;P00405	Cytochrome c oxidase subunit 2	mt-Co2;Mtco2	cellular metabolic process;cellular process;electron transport chain;generation of precursor metabolites and energy;metabolic process;oxidation-reduction process	8.3675	8.38924	8.4202	8.38279	8.38306	8.34448	8.34111	8.40406	8.42759	8.48702	8.35496	8.46195
	P00493	Hypoxanthine-guanine phosphoribosyltransferase	Hprt1	adenine biosynthetic process;adenine metabolic process;adenine salvage;alcohol metabolic process;amine metabolic process;anatomical structure development;anatomical structure morphogenesis;behavior;benzene-containing compound metabolic process;biological regulation;biosynthetic process;catabolic process;catecholamine metabolic process;catechol-containing compound metabolic process;cell activation…	7.1365	7.10887	7.13193	7.1194	7.20915	7.13068	7.17909	7.09698	7.1048	7.21182	7.18979	7.19235
	P00920	Carbonic anhydrase 2	Ca2	anatomical structure development;anatomical structure morphogenesis;biological regulation;carbon dioxide transport;cation homeostasis;cellular cation homeostasis;cellular chemical homeostasis;cellular homeostasis;cellular ion homeostasis;cellular metabolic process;cellular monovalent inorganic cation homeostasis;cellular process;cellular response to fluid shear stress;cellular response to stimulu…	8.16461	8.17201	8.20747	8.16535	8.18283	8.20833	8.19448	8.23912	8.16577	8.11192	8.11815	8.19066
	P01831	Thy-1 membrane glycoprotein	Thy1	activation of immune response;anatomical structure development;anatomical structure formation involved in morphogenesis;angiogenesis;antigen receptor-mediated signaling pathway;biological adhesion;biological regulation;cell adhesion;cell development;cell junction assembly;cell junction organization;cell surface receptor linked signaling pathway;cell-cell adhesion;cell-substrate junction assembly;…	8.504	8.49644	8.44457	8.4718	8.45171	8.46455	8.49851	8.42723	8.46328	8.47949	8.564	8.45042
	P84244;P02301;E0CZ27	Histone H3.3;Histone H3.3C;Histone H3	H3f3a;H3f3c	biological regulation;cellular process;chromatin silencing;chromatin silencing at rDNA;gene silencing;negative regulation of biological process;negative regulation of biosynthetic process;negative regulation of cellular biosynthetic process;negative regulation of cellular macromolecule biosynthetic process;negative regulation of cellular metabolic process;negative regulation of cellular process;n…	8.60069	8.70866	8.36571	8.56194	8.35071	8.69175	8.65959	8.8392	8.52674	7.43172	7.83902	8.45178
	P03888	NADH-ubiquinone oxidoreductase chain 1	Mtnd1		7.2457	7.28814	7.21747	7.31839	7.23414	7.28677	7.22204	7.20602	7.20671	7.31595	7.20413	7.2466
	Q9MD82;P03921	NADH-ubiquinone oxidoreductase chain 5	mt-Nd5;Mtnd5	ATP synthesis coupled electron transport;cellular metabolic process;cellular process;electron transport chain;generation of precursor metabolites and energy;metabolic process;oxidation-reduction process;respiratory electron transport chain	7.09718	7.11905	7.05699	7.10368	7.02106	7.13574	7.06523	7.04956	7.04524	7.15869	7.08425	6.98904
	P03995-2;P03995	Glial fibrillary acidic protein	Gfap	anatomical structure development;anatomical structure morphogenesis;astrocyte development;astrocyte differentiation;Bergmann glial cell differentiation;biological regulation;cell development;cell differentiation;cell part morphogenesis;cell projection morphogenesis;cell projection organization;cellular component morphogenesis;cellular component organization;cellular component organization at cell…	8.19436	8.15461	8.21338	8.20856	8.25411	8.18984	8.25707	8.25482	8.23868	8.18099	8.25206	8.23545
	P04925	Major prion protein	Prnp	behavior;biological regulation;cation homeostasis;cellular cation homeostasis;cellular chemical homeostasis;cellular component assembly;cellular component organization;cellular component organization or biogenesis;cellular copper ion homeostasis;cellular homeostasis;cellular ion homeostasis;cellular metabolic process;cellular nitrogen compound metabolic process;cellular process;cellular response …	7.33518	7.33046	7.32775	7.26723	7.22245	7.26681	7.22638	7.31477	7.24492	7.18727	7.27056	7.21756
	P05063	Fructose-bisphosphate aldolase C	Aldoc	aging;alcohol catabolic process;alcohol metabolic process;anatomical structure morphogenesis;apoptosis;carbohydrate catabolic process;carbohydrate metabolic process;catabolic process;cell death;cell differentiation;cellular carbohydrate catabolic process;cellular carbohydrate metabolic process;cellular component assembly;cellular component organization;cellular component organization or biogenesi…	8.24916	8.44201	8.42164	8.39912	8.41326	8.41829	8.4244	8.37665	8.39077	8.46219	8.37606	8.42936
	P05064;D3YWI1	Fructose-bisphosphate aldolase A	Aldoa	alcohol catabolic process;alcohol metabolic process;carbohydrate catabolic process;carbohydrate metabolic process;catabolic process;cellular carbohydrate catabolic process;cellular carbohydrate metabolic process;cellular component assembly;cellular component organization;cellular component organization or biogenesis;cellular metabolic process;cellular process;generation of precursor metabolites a…	9.1561	9.17257	9.19043	9.15094	9.17544	9.17179	9.14626	9.18704	9.17831	9.20898	9.17069	9.21585
	P05132;P05132-2	cAMP-dependent protein kinase catalytic subunit alpha	Prkaca	anatomical structure formation involved in morphogenesis;biological regulation;carbohydrate homeostasis;cell maturation;cellular chemical homeostasis;cellular developmental process;cellular glucose homeostasis;cellular homeostasis;cellular macromolecule metabolic process;cellular metabolic process;cellular process;cellular process involved in reproduction;cellular protein metabolic process;cellul…	6.64556	6.71798	6.5678	6.66542	6.60216	6.62243	6.58146	6.57695	6.70488	6.54641	6.52859	6.66914
	P05201	Aspartate aminotransferase, cytoplasmic	Got1	2-oxoglutarate metabolic process;alcohol biosynthetic process;alcohol metabolic process;alditol biosynthetic process;alditol metabolic process;amine biosynthetic process;amine catabolic process;amine metabolic process;aspartate biosynthetic process;aspartate catabolic process;aspartate family amino acid biosynthetic process;aspartate family amino acid catabolic process;aspartate family amino acid…	8.70021	8.7522	8.73606	8.75294	8.75538	8.75539	8.74665	8.77554	8.78297	8.73798	8.70934	8.76591
	P05202	Aspartate aminotransferase, mitochondrial	Got2	2-oxoglutarate metabolic process;amine biosynthetic process;amine catabolic process;amine metabolic process;aspartate biosynthetic process;aspartate catabolic process;aspartate family amino acid biosynthetic process;aspartate family amino acid catabolic process;aspartate family amino acid metabolic process;aspartate metabolic process;biosynthetic process;carboxylic acid biosynthetic process;carbo…	8.88054	8.93478	8.89966	8.90716	8.90579	8.89735	8.901	8.91844	8.92302	8.89244	8.93554	8.94919
	P05213	Tubulin alpha-1B chain	Tuba1b	cellular component assembly;cellular component assembly at cellular level;cellular component organization;cellular component organization at cellular level;cellular component organization or biogenesis;cellular component organization or biogenesis at cellular level;cellular macromolecular complex assembly;cellular macromolecular complex subunit organization;cellular macromolecule metabolic proces…	9.62842	9.65403	9.64431	9.67121	9.66563	9.66659	9.65374	9.65822	9.67112	9.65468	9.65481	9.66552
	P05480;Q80XU2	Neuronal proto-oncogene tyrosine-protein kinase Src	Src	actin cytoskeleton organization;actin filament bundle assembly;actin filament organization;actin filament-based process;activation of immune response;activation of protein kinase activity;activation of protein kinase B activity;adherens junction organization;amine transport;anatomical structure development;anatomical structure homeostasis;anatomical structure morphogenesis;antigen receptor-mediat…	6.57848	6.67268	6.50789	6.43472	6.51841	6.58866	6.47454	6.4761	6.66631	6.68391	6.58099	6.62667
	P06151;G5E8N5;D3Z736;D3YZQ9	L-lactate dehydrogenase A chain;L-lactate dehydrogenase	Ldha	anatomical structure development;ATP biosynthetic process;ATP metabolic process;biosynthetic process;carbohydrate metabolic process;carboxylic acid biosynthetic process;carboxylic acid metabolic process;cell communication;cell motility;cellular biosynthetic process;cellular component movement;cellular ketone metabolic process;cellular metabolic process;cellular nitrogen compound biosynthetic proc…	8.47639	8.55528	8.47337	8.51496	8.51571	8.47013	8.48859	8.48419	8.53603	8.55991	8.54311	8.51019
	P06745	Glucose-6-phosphate isomerase	Gpi	alcohol biosynthetic process;alcohol catabolic process;alcohol metabolic process;anatomical structure formation involved in morphogenesis;angiogenesis;biological regulation;biosynthetic process;carbohydrate biosynthetic process;carbohydrate catabolic process;carbohydrate homeostasis;carbohydrate metabolic process;catabolic process;cellular biosynthetic process;cellular carbohydrate biosynthetic p…	8.73836	8.80181	8.77884	8.76623	8.76558	8.76079	8.78222	8.757	8.79906	8.77987	8.76739	8.79179
	P06801	NADP-dependent malic enzyme	Me1	carboxylic acid metabolic process;cellular component assembly;cellular component organization;cellular component organization or biogenesis;cellular ketone metabolic process;cellular metabolic process;cellular process;dicarboxylic acid metabolic process;macromolecular complex assembly;macromolecular complex subunit organization;malate metabolic process;metabolic process;organic acid metabolic pro…	6.89376	6.99378	6.95958	6.9538	7.01056	6.97658	6.97781	7.03053	7.03874	7.1491	7.05467	7.01714
	P06837	Neuromodulin	Gap43	anatomical structure development;anatomical structure morphogenesis;axon choice point recognition;axon guidance;biological regulation;cell differentiation;cell fate commitment;cell recognition;cellular developmental process;cellular process;chemotaxis;developmental growth;developmental process;glial cell differentiation;growth;locomotion;neuron recognition;regeneration;regulation of biological pr…	7.68773	7.69861	7.62769	7.61606	7.52351	7.54734	7.55729	7.43559	7.55202	7.73881	7.482	7.63831
	P07356;B0V2N7;B0V2N8;B0V2N5	Annexin A2;Annexin	Anxa2	anatomical structure formation involved in morphogenesis;angiogenesis;biological regulation;body fluid secretion;cellular component assembly;cellular component assembly at cellular level;cellular component organization;cellular component organization at cellular level;cellular component organization or biogenesis;cellular component organization or biogenesis at cellular level;cellular membrane or…	6.57666	6.37123	6.7568	6.80049	6.73051	6.75196	6.75568	6.745	6.813	7.1002	7.2095	6.55019
	P07724	Serum albumin	Alb	anatomical structure homeostasis;behavior;biological regulation;cell communication;cell killing;cellular process;cellular response to external stimulus;cellular response to extracellular stimulus;cellular response to nutrient levels;cellular response to starvation;cellular response to stimulus;cellular response to stress;circadian behavior;circadian rhythm;circadian sleep/wake cycle process;cytol…	8.68856	8.58739	8.61049	8.66905	8.53949	8.56511	8.66405	8.53958	8.54247	8.44603	8.51646	8.52803
	P07901	Heat shock protein HSP 90-alpha	Hsp90aa1	apoptosis;biological regulation;biosynthetic process;cardiac muscle cell apoptosis;cell death;cell migration;cell motility;cellular biosynthetic process;cellular component assembly;cellular component assembly at cellular level;cellular component movement;cellular component organization;cellular component organization at cellular level;cellular component organization or biogenesis;cellular compone…	8.59016	8.59532	8.58312	8.60387	8.58295	8.58105	8.60656	8.59365	8.60241	8.59998	8.62565	8.60233
	P08003	Protein disulfide-isomerase A4	Pdia4	biological regulation;cell redox homeostasis;cellular homeostasis;cellular macromolecule metabolic process;cellular metabolic process;cellular process;cellular protein metabolic process;cellular response to stimulus;cellular response to stress;chaperone-mediated protein folding;homeostatic process;macromolecule metabolic process;metabolic process;primary metabolic process;protein folding;protein …	6.7453	6.82196	6.77448	6.79717	6.761	6.74796	6.77051	6.71508	6.70059	6.71204	6.78876	6.69524
	P08113;F7C312	Endoplasmin	Hsp90b1	actin cytoskeleton organization;actin filament organization;actin filament-based process;actin rod assembly;biological regulation;catabolic process;cellular catabolic process;cellular component assembly;cellular component assembly at cellular level;cellular component organization;cellular component organization at cellular level;cellular component organization or biogenesis;cellular component org…	7.73601	7.72647	7.70214	7.74848	7.708	7.68499	7.71813	7.73294	7.7011	7.73062	7.80891	7.70216
	P08226;G3UWN5	Apolipoprotein E	Apoe	acylglycerol catabolic process;acylglycerol metabolic process;aging;alcohol metabolic process;alpha-amino-3-hydroxy-5-methyl-4-isoxazole propionate receptor clustering;anatomical structure development;anatomical structure morphogenesis;artery morphogenesis;biological regulation;biosynthetic process;blood vessel morphogenesis;calcium ion homeostasis;carboxylic acid transport;cardiovascular system …	6.98514	7.08598	6.9893	6.93249	7.02271	6.93199	7.00464	6.85726	6.92742	6.95837	6.96657	6.93692
	P08228	Superoxide dismutase [Cu-Zn]	Sod1	activation of MAPK activity;aging;amine metabolic process;anatomical structure homeostasis;anterograde axon cargo transport;auditory receptor cell stereocilium organization;axon cargo transport;behavior;biological regulation;biosynthetic process;carboxylic acid metabolic process;cation homeostasis;cell aging;cell projection organization;cellular amine metabolic process;cellular amino acid metabol…	7.84018	7.8267	7.87242	7.80625	7.72812	7.78923	7.8217	7.71429	7.76827	7.62062	7.91035	7.79376
	P08249	Malate dehydrogenase, mitochondrial	Mdh2	acetyl-CoA catabolic process;acetyl-CoA metabolic process;carbohydrate metabolic process;carboxylic acid metabolic process;catabolic process;cellular catabolic process;cellular ketone metabolic process;cellular macromolecule metabolic process;cellular metabolic process;cellular nitrogen compound metabolic process;cellular process;cellular protein metabolic process;coenzyme catabolic process;coenz…	9.04237	9.06137	9.05434	9.0705	9.04186	9.05573	9.06467	9.07165	9.0863	9.08451	9.07733	9.07372
	P08551	Neurofilament light polypeptide	Nefl	anatomical structure morphogenesis;anterograde axon cargo transport;axon cargo transport;axon regeneration;axon transport of mitochondrion;axonogenesis;biological regulation;cell part morphogenesis;cell projection morphogenesis;cell projection organization;cellular component assembly;cellular component assembly at cellular level;cellular component morphogenesis;cellular component movement;cellula…	8.3606	8.40822	8.48757	8.45005	8.44608	8.46732	8.50085	8.47513	8.45036	8.39081	8.36477	8.44679
	P08553;D3YZ35	Neurofilament medium polypeptide	Nefm	axon cargo transport;biological regulation;cellular component assembly;cellular component assembly at cellular level;cellular component movement;cellular component organization;cellular component organization at cellular level;cellular component organization or biogenesis;cellular component organization or biogenesis at cellular level;cellular process;cytoskeleton organization;cytoskeleton-depend…	8.21504	8.33807	8.47031	8.40647	8.43279	8.40575	8.41419	8.40114	8.37791	8.2893	8.36075	8.40043
	P08752	Guanine nucleotide-binding protein G(i) subunit alpha-2	Gnai2	activation of MAPKK activity;activation of protein kinase activity;adenosine receptor signaling pathway;biological regulation;cAMP-mediated signaling;cell cycle;cell division;cell proliferation;cell surface receptor linked signaling pathway;cellular macromolecule metabolic process;cellular metabolic process;cellular process;cellular protein metabolic process;cellular response to stimulus;cyclic-n…	7.45648	7.47299	7.48755	7.51633	7.48503	7.45275	7.45511	7.52572	7.4738	7.47775	7.49566	7.51793
	P09103	Protein disulfide-isomerase	P4hb	4-hydroxyproline metabolic process;amine metabolic process;biological regulation;carboxylic acid metabolic process;cell redox homeostasis;cellular amine metabolic process;cellular amino acid metabolic process;cellular homeostasis;cellular ketone metabolic process;cellular macromolecule metabolic process;cellular metabolic process;cellular modified amino acid metabolic process;cellular nitrogen co…	7.21435	7.20233	7.17918	7.23068	7.21212	7.20846	7.22785	7.23284	7.25595	7.22523	7.35304	7.19146
	P09405	Nucleolin	Ncl	anatomical structure formation involved in morphogenesis;angiogenesis;biological regulation;developmental process;positive regulation of biological process;positive regulation of biosynthetic process;positive regulation of cellular biosynthetic process;positive regulation of cellular metabolic process;positive regulation of cellular process;positive regulation of gene expression;positive regulati…	7.22556	7.17211	7.15759	7.23078	7.26204	7.20559	7.2426	7.23618	7.2641	7.34815	7.29089	7.27014
	P09411	Phosphoglycerate kinase 1	Pgk1	alcohol catabolic process;alcohol metabolic process;carbohydrate catabolic process;carbohydrate metabolic process;catabolic process;cellular carbohydrate catabolic process;cellular carbohydrate metabolic process;cellular metabolic process;cellular process;generation of precursor metabolites and energy;glucose catabolic process;glucose metabolic process;glycolysis;hexose catabolic process;hexose m…	8.81457	8.8392	8.83405	8.83588	8.8418	8.81621	8.81987	8.79853	8.85548	8.80565	8.78725	8.84182
	P09671	Superoxide dismutase [Mn], mitochondrial	Sod2	age-dependent response to oxidative stress;age-dependent response to reactive oxygen species;amine metabolic process;anatomical structure development;apoptotic mitochondrial changes;behavior;biological regulation;biosynthetic process;carboxylic acid metabolic process;cation homeostasis;cell development;cell differentiation;cellular amine metabolic process;cellular amino acid metabolic process;cel…	7.90104	7.90092	7.90515	7.92603	7.8974	7.97155	7.94668	7.95825	7.91677	7.84945	7.89985	7.93538
	Q3THW5;P0C0S6;Q8R029;Q3UA95	Histone H2A.V;Histone H2A.Z;Histone H2A	H2afv;H2afz	biological regulation;cellular process;cellular response to chemical stimulus;cellular response to endogenous stimulus;cellular response to estradiol stimulus;cellular response to estrogen stimulus;cellular response to hormone stimulus;cellular response to organic substance;cellular response to steroid hormone stimulus;cellular response to stimulus;developmental process;multicellular organismal d…	7.13779	7.16747	7.18127	7.24158	7.08383	7.15765	7.14938	7.14003	7.15627	6.85372	7.18997	7.07705
	P10126;D3YZ68;D3Z3I8	Elongation factor 1-alpha 1	Eef1a1	cellular process;cellular response to chemical stimulus;cellular response to endogenous stimulus;cellular response to epidermal growth factor stimulus;cellular response to growth factor stimulus;cellular response to organic substance;cellular response to stimulus;response to chemical stimulus;response to endogenous stimulus;response to epidermal growth factor stimulus;response to growth factor st…	8.53376	8.53508	8.57577	8.57859	8.55598	8.57396	8.58331	8.60376	8.61498	8.66007	8.60879	8.62643
	P10518	Delta-aminolevulinic acid dehydratase	Alad	biosynthetic process;cellular aromatic compound metabolic process;cellular biosynthetic process;cellular component assembly;cellular component organization;cellular component organization or biogenesis;cellular metabolic process;cellular nitrogen compound biosynthetic process;cellular nitrogen compound metabolic process;cellular process;cellular response to chemical stimulus;cellular response to …	6.75598	6.82126	6.75669	6.66916	6.61195	6.66258	6.76424	6.72417	6.75039	6.70987	6.57464	6.73385
	P10605	Cathepsin B;Cathepsin B light chain;Cathepsin B heavy chain	Ctsb	anatomical structure development;biological regulation;cell differentiation;cellular developmental process;cellular process;cellular response to chemical stimulus;cellular response to endogenous stimulus;cellular response to hormone stimulus;cellular response to organic substance;cellular response to stimulus;cellular response to thyroid hormone stimulus;collagen catabolic process;collagen metabo…	7.14137	7.17646	7.14246	7.07213	7.07647	7.05777	7.07746	6.99504	6.93412	6.81953	7.10823	7.02722
	P10630;P10630-2;Q8BTU6;E9Q561	Eukaryotic initiation factor 4A-II	Eif4a2	biological regulation;cellular macromolecule metabolic process;cellular metabolic process;cellular nitrogen compound metabolic process;cellular process;macromolecule metabolic process;metabolic process;nitrogen compound metabolic process;nucleic acid metabolic process;nucleobase-containing compound metabolic process;primary metabolic process;regulation of biological process;regulation of gene exp…	6.75705	6.88833	6.83792	6.87531	6.96316	6.71546	6.94303	7.01673	6.94485	7.03138	7.03036	6.92626
	P10637-2;A2A5Y6;P10637;P10637-6	Microtubule-associated protein tau;Microtubule-associated protein	Mapt	adult behavior;adult locomotory behavior;adult walking behavior;anatomical structure morphogenesis;axon cargo transport;axon extension;axonogenesis;behavior;biological regulation;cell growth;cell migration;cell motility;cell part morphogenesis;cell projection morphogenesis;cell projection organization;cellular component morphogenesis;cellular component movement;cellular component organization;cel…	8.22568	8.23927	8.20314	8.10512	8.14687	8.22316	8.23798	8.18584	8.20216	8.14194	8.22599	8.20645
	P10639	Thioredoxin	Txn	biological regulation;biosynthetic process;cell redox homeostasis;cellular biosynthetic process;cellular homeostasis;cellular macromolecule biosynthetic process;cellular macromolecule metabolic process;cellular metabolic process;cellular nitrogen compound metabolic process;cellular process;cellular protein metabolic process;cellular response to chemical stimulus;cellular response to oxidative str…	7.39827	7.41931	7.42816	7.44445	7.3709	7.41029	7.42653	7.35012	7.51544	7.30887	7.53172	7.45511
	P10649;A2AE89;F6WHQ7	Glutathione S-transferase Mu 1	Gstm1	amine metabolic process;benzene-containing compound metabolic process;carboxylic acid metabolic process;catabolic process;cellular amine metabolic process;cellular amino acid metabolic process;cellular aromatic compound metabolic process;cellular catabolic process;cellular ketone metabolic process;cellular metabolic process;cellular modified amino acid metabolic process;cellular nitrogen compound…	8.47945	8.56925	8.58279	8.53556	8.51649	8.53312	8.53436	8.50849	8.52325	8.46483	8.46857	8.52384
	P10711;E9PYD5;P10711-2	Transcription elongation factor A protein 1	Tcea1	biological regulation;biosynthetic process;cell differentiation;cellular biosynthetic process;cellular developmental process;cellular macromolecule biosynthetic process;cellular macromolecule metabolic process;cellular metabolic process;cellular nitrogen compound metabolic process;cellular process;developmental process;erythrocyte differentiation;macromolecule biosynthetic process;macromolecule m…	6.33504	6.14618	6.22144	6.27442	6.33324	6.27599	6.25045	6.18334	6.19015	6.21235	6.26562	6.18643
	P10852	4F2 cell-surface antigen heavy chain	Slc3a2	amine transport;amino acid import;amino acid transport;aromatic amino acid transport;branched-chain aliphatic amino acid transport;carbohydrate metabolic process;carboxylic acid transport;establishment of localization;leucine import;leucine transport;metabolic process;neutral amino acid transport;nitrogen compound transport;organic acid transport;organic substance transport;primary metabolic proc…	7.93276	7.94779	7.91556	7.96273	7.96375	7.94095	7.98123	7.96358	7.97401	7.98649	7.93866	7.97565
	Q6ZWY9;Q64525;Q64478;P10854;Q8CBB6;Q8CGP2;Q8CGP1;Q64475;P10853;Q8CGP2-2;G3X9D5;P70696	Histone H2B type 1-C/E/G;Histone H2B type 2-B;Histone H2B type 1-H;Histone H2B type 1-M;Histone H2B;Histone H2B type 1-P;Histone H2B type 1-K;Histone H2B type 1-B;Histone H2B type 1-F/J/L;Histone H2B type 1-A	Hist1h2bc;Hist2h2bb;Hist1h2bh;Hist1h2bm;Hist1h2br;Hist1h2bp;Hist1h2bk;Hist1h2bb;Hist1h2bf;Hist1h2ba	antibacterial humoral response;antimicrobial humoral response;ATP-dependent chromatin remodeling;biological regulation;cell migration;cell motility;cellular component assembly;cellular component assembly at cellular level;cellular component disassembly;cellular component disassembly at cellular level;cellular component movement;cellular component organization;cellular component organization at ce…	8.52182	8.52697	8.5621	8.59863	8.57949	8.54492	8.60131	8.58982	8.62047	8.63131	8.67425	8.58828
	P10922	Histone H1.0;Histone H1.0, N-terminally processed	H1f0	cellular component assembly;cellular component assembly at cellular level;cellular component organization;cellular component organization at cellular level;cellular component organization or biogenesis;cellular component organization or biogenesis at cellular level;cellular macromolecular complex assembly;cellular macromolecular complex subunit organization;cellular process;chromatin organization…	7.56916	7.58515	7.68232	7.66121	7.71236	7.57037	7.61019	7.54265	7.55798	7.5334	7.63314	7.61563
	P11499	Heat shock protein HSP 90-beta	Hsp90ab1	anatomical structure development;biological regulation;cellular component organization;cellular component organization or biogenesis;cellular macromolecule metabolic process;cellular metabolic process;cellular process;cellular protein metabolic process;cellular response to chemical stimulus;cellular response to cytokine stimulus;cellular response to interleukin-4;cellular response to organic cycl…	8.3751	8.33673	8.34229	8.36433	8.33256	8.35196	8.381	8.35225	8.42006	8.41737	8.40503	8.36809
	P11798;F8WIS9	Calcium/calmodulin-dependent protein kinase type II subunit alpha	Camk2a	biological regulation;calcium ion transport;cation transport;cell cycle process;cellular macromolecule metabolic process;cellular metabolic process;cellular process;cellular protein metabolic process;divalent inorganic cation transport;divalent metal ion transport;establishment of localization;G1/S transition of mitotic cell cycle;ion transport;macromolecule metabolic process;macromolecule modifi…	9.11344	9.31824	9.29657	9.27506	9.31965	9.29727	9.27901	9.22305	9.22417	9.26861	9.25325	9.24225
	P11983;P11983-2	T-complex protein 1 subunit alpha	Tcp1	binding of sperm to zona pellucida;biological regulation;cell recognition;cell-cell recognition;cellular macromolecule metabolic process;cellular metabolic process;cellular process;cellular process involved in reproduction;cellular protein metabolic process;establishment of localization;establishment of protein localization;interaction with host;interspecies interaction between organisms;macromol…	7.71918	7.68114	7.7101	7.70228	7.70125	7.72544	7.72207	7.69916	7.70203	7.64228	7.67008	7.68776
	P12023-3;P12023	Amyloid beta A4 protein;N-APP;Soluble APP-alpha;Soluble APP-beta;C99;Beta-amyloid protein 42;Beta-amyloid protein 40;C83;P3(42);P3(40);C80;Gamma-secretase C-terminal fragment 59;Gamma-secretase C-terminal fragment 57;Gamma-secretase C-terminal fragment 50;C31	App	adult behavior;adult locomotory behavior;alcohol metabolic process;anatomical structure development;anatomical structure morphogenesis;apoptosis;associative learning;axon cargo transport;axon choice point recognition;axon midline choice point recognition;axonogenesis;behavior;behavioral interaction between organisms;biological adhesion;biological regulation;calcium ion homeostasis;cation homeosta…	6.75384	6.79263	6.78604	6.74701	6.93777	6.75306	6.7966	6.90312	6.8065	6.96365	6.81276	6.87184
	P12382	ATP-dependent 6-phosphofructokinase, liver type	Pfkl	alcohol catabolic process;alcohol metabolic process;biological regulation;carbohydrate catabolic process;carbohydrate metabolic process;carbohydrate phosphorylation;catabolic process;cellular carbohydrate catabolic process;cellular carbohydrate metabolic process;cellular component assembly;cellular component organization;cellular component organization or biogenesis;cellular metabolic process;cel…	7.86432	7.88662	7.89933	7.89034	7.92475	7.91688	7.91671	7.91824	7.90918	7.94836	7.93669	7.90137
	P12787	Cytochrome c oxidase subunit 5A, mitochondrial	Cox5a		7.90054	7.94846	7.93854	7.94433	7.93165	7.93837	7.95295	7.84184	8.04037	7.82348	8.0083	7.98984
	P12815	Programmed cell death protein 6	Pdcd6	activation of caspase activity;anatomical structure formation involved in morphogenesis;angiogenesis;apoptosis;biological regulation;cell death;cellular process;cellular response to heat;cellular response to stimulus;cellular response to stress;death;developmental process;establishment of localization;establishment of localization in cell;establishment of protein localization;intracellular protei…	7.02279	7.046	7.01671	6.97797	7.1287	7.07787	6.99365	7.03324	7.00231	7.06509	7.03835	7.04263
	P12960	Contactin-1	Cntn1	anatomical structure development;biological adhesion;biological regulation;cell adhesion;cell projection organization;cell surface receptor linked signaling pathway;cellular component organization;cellular component organization at cellular level;cellular component organization or biogenesis;cellular component organization or biogenesis at cellular level;cellular process;cellular response to stim…	8.30148	8.2993	8.29762	8.30673	8.28961	8.32106	8.28175	8.31958	8.32899	8.30323	8.26937	8.32036
	P12970;L7N202;D3YVE6;D3YXT4;F6VBB8	60S ribosomal protein L7a	Rpl7a;Gm4978	cellular component biogenesis;cellular component biogenesis at cellular level;cellular component organization or biogenesis;cellular component organization or biogenesis at cellular level;cellular process;ribonucleoprotein complex biogenesis;ribosome biogenesis	7.46592	7.49391	7.44822	7.44648	7.45178	7.44345	7.48929	7.42959	7.48698	7.44953	7.53117	7.49458
	P13020-2;P13020	Gelsolin	Gsn	actin cytoskeleton organization;actin filament capping;actin filament organization;actin filament polymerization;actin filament severing;actin filament-based process;actin nucleation;actin polymerization or depolymerization;aging;anatomical structure development;anatomical structure morphogenesis;barbed-end actin filament capping;biological regulation;cell development;cell part morphogenesis;cell…	6.87462	6.75154	6.86012	6.83258	6.91194	6.86281	6.91017	6.9381	6.86044	6.81833	6.8932	6.8739
	P13595;E9Q589;P13595-3	Neural cell adhesion molecule 1	Ncam1	biological adhesion;biological regulation;cell adhesion;cell projection organization;cell surface receptor linked signaling pathway;cell-cell adhesion;cellular component organization;cellular component organization at cellular level;cellular component organization or biogenesis;cellular component organization or biogenesis at cellular level;cellular process;cellular response to stimulus;homotypic…	8.14827	8.24432	8.19088	8.20075	8.18164	8.16214	8.17159	8.23166	8.18257	8.32383	8.23403	8.24734
	P14094	Sodium/potassium-transporting ATPase subunit beta-1	Atp1b1	biological adhesion;biological regulation;calcium ion homeostasis;calcium-mediated signaling;cardiac muscle contraction;cation homeostasis;cation transport;cell adhesion;cellular calcium ion homeostasis;cellular cation homeostasis;cellular chemical homeostasis;cellular component organization;cellular component organization or biogenesis;cellular divalent inorganic cation homeostasis;cellular home…	8.83173	8.92332	8.89338	8.86748	8.8524	8.90417	8.84577	8.86309	8.86395	8.83542	8.85542	8.85074
	P14106	Complement C1q subcomponent subunit B	C1qb	activation of immune response;anatomical structure development;biological regulation;complement activation;complement activation, classical pathway;defense response;developmental process;humoral immune response;immune effector process;immune response;immune system process;innate immune response;inner ear development;macromolecule metabolic process;metabolic process;positive regulation of biologic…	6.71007	6.70488	6.79882	6.74158	6.73432	6.83258	6.7389	6.73648	6.71525	6.56741	6.72506	6.71743
	P14115	60S ribosomal protein L27a	Rpl27a	biosynthetic process;cellular biosynthetic process;cellular macromolecule biosynthetic process;cellular macromolecule metabolic process;cellular metabolic process;cellular process;cellular protein metabolic process;macromolecule biosynthetic process;macromolecule metabolic process;metabolic process;primary metabolic process;protein metabolic process;translation	7.24318	7.28383	7.30103	7.32341	7.29371	7.30934	7.29807	7.18612	7.19855	7.26237	7.3492	7.17685
	P14131	40S ribosomal protein S16	Rps16	biosynthetic process;cellular biosynthetic process;cellular component biogenesis;cellular component biogenesis at cellular level;cellular component organization or biogenesis;cellular component organization or biogenesis at cellular level;cellular macromolecule biosynthetic process;cellular macromolecule metabolic process;cellular metabolic process;cellular nitrogen compound metabolic process;cel…	7.13129	7.10144	7.17503	7.14484	7.152	7.13791	7.1869	7.18608	7.1845	7.20762	7.11361	7.1541
	P14148;F6XI62	60S ribosomal protein L7	Rpl7	biosynthetic process;cellular biosynthetic process;cellular component biogenesis;cellular component biogenesis at cellular level;cellular component organization or biogenesis;cellular component organization or biogenesis at cellular level;cellular macromolecule biosynthetic process;cellular macromolecule metabolic process;cellular metabolic process;cellular nitrogen compound metabolic process;cel…	7.74774	7.71933	7.7672	7.71023	7.76091	7.72073	7.74497	7.70016	7.66736	7.66899	7.67256	7.69277
	P14152	Malate dehydrogenase, cytoplasmic	Mdh1	acetyl-CoA catabolic process;acetyl-CoA metabolic process;carbohydrate metabolic process;carboxylic acid metabolic process;catabolic process;cellular catabolic process;cellular ketone metabolic process;cellular metabolic process;cellular nitrogen compound metabolic process;cellular process;coenzyme catabolic process;coenzyme metabolic process;cofactor catabolic process;cofactor metabolic process;…	8.6578	8.70834	8.69148	8.70464	8.70579	8.72023	8.71334	8.76309	8.74944	8.72949	8.68338	8.74707
	P14206	40S ribosomal protein SA	Rpsa	biological adhesion;biosynthetic process;cell adhesion;cellular biosynthetic process;cellular component assembly;cellular component assembly at cellular level;cellular component organization;cellular component organization at cellular level;cellular component organization or biogenesis;cellular component organization or biogenesis at cellular level;cellular macromolecular complex assembly;cellula…	7.56901	7.5503	7.53667	7.53656	7.52218	7.53016	7.57713	7.53899	7.59503	7.6072	7.57826	7.53906
	P14211	Calreticulin	Calr	actin cytoskeleton organization;actin filament-based process;aging;biological regulation;cardiac cell differentiation;cardiac muscle cell differentiation;cell aging;cell cycle arrest;cell cycle process;cell differentiation;cellular component assembly;cellular component assembly at cellular level;cellular component organization;cellular component organization at cellular level;cellular component o…	7.67632	7.68808	7.69438	7.62065	7.62648	7.65905	7.67411	7.58772	7.57747	7.61787	7.64935	7.58032
	P14231	Sodium/potassium-transporting ATPase subunit beta-2	Atp1b2	biological adhesion;biological regulation;cation homeostasis;cation transport;cell adhesion;cellular cation homeostasis;cellular chemical homeostasis;cellular homeostasis;cellular ion homeostasis;cellular metal ion homeostasis;cellular monovalent inorganic cation homeostasis;cellular potassium ion homeostasis;cellular potassium ion transport;cellular process;cellular sodium ion homeostasis;chemic…	8.05437	8.1096	8.03001	8.02022	7.96068	7.98804	7.969	7.98322	8.05244	7.96118	7.95303	7.97521
	P14685	26S proteasome non-ATPase regulatory subunit 3	Psmd3	biological regulation;catabolic process;cellular catabolic process;cellular macromolecule catabolic process;cellular macromolecule metabolic process;cellular metabolic process;cellular process;macromolecule catabolic process;macromolecule metabolic process;metabolic process;modification-dependent macromolecule catabolic process;modification-dependent protein catabolic process;primary metabolic pr…	7.17708	7.18937	7.14493	7.1774	7.17266	7.18413	7.15875	7.21407	7.13721	7.21264	7.22927	7.17014
	P14733	Lamin-B1	Lmnb1	biological regulation;positive regulation of biological process;positive regulation of catalytic activity;positive regulation of cell communication;positive regulation of cell cycle;positive regulation of cellular process;positive regulation of cyclin-dependent protein kinase activity;positive regulation of cyclin-dependent protein kinase activity involved in G2/M;positive regulation of intracell…	7.09332	7.0514	7.06103	7.07334	7.02534	7.10295	7.07191	7.07432	7.13298	7.15695	7.13299	7.06945
	P14824	Annexin A6	Anxa6	biological regulation;calcium ion homeostasis;calcium ion transport;cation homeostasis;cation transport;cellular calcium ion homeostasis;cellular cation homeostasis;cellular chemical homeostasis;cellular component assembly;cellular component organization;cellular component organization or biogenesis;cellular divalent inorganic cation homeostasis;cellular homeostasis;cellular ion homeostasis;cellu…	7.66617	7.67943	7.69408	7.75312	7.71829	7.68472	7.67554	7.67219	7.71511	7.71263	7.7205	7.68255
	P14869;D3YVM5	60S acidic ribosomal protein P0	Rplp0	cellular component biogenesis;cellular component biogenesis at cellular level;cellular component organization or biogenesis;cellular component organization or biogenesis at cellular level;cellular process;cellular response to chemical stimulus;cellular response to cytokine stimulus;cellular response to interleukin-4;cellular response to organic substance;cellular response to stimulus;response to …	7.15726	7.14703	7.15531	7.15939	7.26166	7.17678	7.18896	7.22926	7.23193	7.34188	7.30127	7.28302
	P14873	Microtubule-associated protein 1B;MAP1B heavy chain;MAP1 light chain LC1	Map1b	anatomical structure development;anatomical structure morphogenesis;axon extension;axonogenesis;biological regulation;cell growth;cell part morphogenesis;cell projection morphogenesis;cell projection organization;cellular component morphogenesis;cellular component movement;cellular component organization;cellular component organization at cellular level;cellular component organization or biogenes…	8.24639	8.2557	8.28442	8.27803	8.2772	8.28539	8.26722	8.26595	8.28877	8.2893	8.21649	8.28968
	P15105;D3YVK1	Glutamine synthetase	Glul	amine biosynthetic process;amine metabolic process;biological regulation;biosynthetic process;carboxylic acid biosynthetic process;carboxylic acid metabolic process;cell communication;cell proliferation;cellular amine metabolic process;cellular amino acid biosynthetic process;cellular amino acid metabolic process;cellular biosynthetic process;cellular component assembly;cellular component organiz…	8.87916	8.88863	8.85093	8.77064	8.86725	8.89236	8.90253	8.92273	8.87868	8.85918	8.89426	8.90183
	P15532;Q5NC80	Nucleoside diphosphate kinase A;Nucleoside diphosphate kinase	Nme1	anatomical structure development;biological regulation;biosynthetic process;body fluid secretion;catabolic process;cell differentiation;cellular biosynthetic process;cellular catabolic process;cellular component organization;cellular component organization or biogenesis;cellular developmental process;cellular macromolecule catabolic process;cellular macromolecule metabolic process;cellular membra…	6.80238	6.76685	6.91225	6.9336	7.00089	6.79287	6.78511	6.9497	6.9872	7.019	6.84672	6.88807
	P15864	Histone H1.2	Hist1h1c	binding of sperm to zona pellucida;biological regulation;cell differentiation;cell motility;cell recognition;cell-cell recognition;cellular component assembly;cellular component assembly at cellular level;cellular component movement;cellular component organization;cellular component organization at cellular level;cellular component organization or biogenesis;cellular component organization or bio…	7.84193	7.788	7.85633	7.82486	7.79644	7.77309	7.82784	7.79245	7.82488	7.76228	7.80758	7.79916
	P16045	Galectin-1	Lgals1	apoptosis;B cell activation;B cell activation involved in immune response;B cell differentiation;biological adhesion;biological regulation;carbohydrate homeostasis;cell activation;cell activation involved in immune response;cell adhesion;cell death;cell differentiation;cell-cell adhesion;cellular chemical homeostasis;cellular developmental process;cellular glucose homeostasis;cellular homeostasis…	6.63153	6.74863	6.52454	6.65632	6.60901	6.60928	6.63784	6.5566	6.59832	6.47343	6.75749	6.60853
	P16054	Protein kinase C epsilon type	Prkce	activation of immune response;activation of innate immune response;behavior;biological adhesion;biological regulation;calcium ion homeostasis;calcium ion transport;calcium ion transport into cytosol;cation homeostasis;cation transport;cell activation;cell activation involved in immune response;cell adhesion;cell cycle;cell division;cell surface receptor linked signaling pathway;cellular calcium i…	7.52944	7.52607	7.55112	7.29977	7.5997	7.54936	7.52921	7.51108	7.48773	7.52432	7.42743	7.4714
	P16125;D3Z7F0	L-lactate dehydrogenase B chain;L-lactate dehydrogenase	Ldhb	biosynthetic process;carbohydrate metabolic process;carboxylic acid biosynthetic process;carboxylic acid metabolic process;cellular biosynthetic process;cellular ketone metabolic process;cellular metabolic process;cellular nitrogen compound metabolic process;cellular process;coenzyme metabolic process;cofactor metabolic process;heterocycle metabolic process;lactate biosynthetic process;lactate bi…	8.32913	8.38396	8.37592	8.41076	8.30708	8.38664	8.41707	8.38145	8.40311	8.37331	8.32837	8.3793
	P16330;P16330-2	2,3-cyclic-nucleotide 3-phosphodiesterase	Cnp	adult behavior;adult locomotory behavior;aging;anatomical structure development;anatomical structure morphogenesis;axonogenesis;behavior;biological regulation;catabolic process;cell differentiation;cell part morphogenesis;cell projection morphogenesis;cell projection organization;cellular catabolic process;cellular component morphogenesis;cellular component organization;cellular component organiz…	9.15001	9.13908	9.20836	8.83077	9.15474	9.1495	9.22597	9.1674	9.1524	9.09544	9.12503	9.15315
	P16388;P16390	Potassium voltage-gated channel subfamily A member 1;Potassium voltage-gated channel subfamily A member 3	Kcna1;Kcna3	anatomical structure development;biological regulation;brain development;calcium ion homeostasis;cation homeostasis;cation transport;cell communication;cell communication by electrical coupling;cell proliferation;cellular calcium ion homeostasis;cellular cation homeostasis;cellular chemical homeostasis;cellular component assembly;cellular component organization;cellular component organization or …	7.09693	7.14025	7.16059	7.13273	7.18982	7.12961	7.11753	7.09259	7.02506	7.11697	7.07643	7.0683
	P16460;J3QNG0	Argininosuccinate synthase	Ass1;Gm5424	amide biosynthetic process;amine biosynthetic process;amine metabolic process;arginine biosynthetic process;arginine metabolic process;argininosuccinate metabolic process;aspartate family amino acid metabolic process;aspartate metabolic process;biological regulation;biosynthetic process;carboxylic acid biosynthetic process;carboxylic acid metabolic process;cellular amide metabolic process;cellula…	6.70165	6.80507	6.74963	6.76818	6.9864	6.79414	6.73805	6.78516	6.65529	6.63224	6.46193	6.63484
	P16858;F8WJL5;D3YYI5	Glyceraldehyde-3-phosphate dehydrogenase	Gapdh;Gm7293	alcohol catabolic process;alcohol metabolic process;apoptosis;biological regulation;carbohydrate catabolic process;carbohydrate metabolic process;catabolic process;cell death;cellular carbohydrate catabolic process;cellular carbohydrate metabolic process;cellular component organization;cellular component organization at cellular level;cellular component organization or biogenesis;cellular compone…	9.38836	9.44865	9.42131	9.45177	9.45781	9.42562	9.43131	9.46203	9.45924	9.53737	9.52163	9.46236
	P17156	Heat shock-related 70 kDa protein 2	Hspa2	anatomical structure development;biological regulation;cell cycle phase;cell cycle process;cell development;cellular component disassembly;cellular component disassembly at cellular level;cellular component organization;cellular component organization at cellular level;cellular component organization or biogenesis;cellular component organization or biogenesis at cellular level;cellular developmen…	7.13039	7.12417	7.17676	7.0705	7.16708	7.22827	7.16413	7.19961	7.16927	7.21576	7.21689	7.16433
	P17182;Q6PHC1	Alpha-enolase	Eno1	alcohol catabolic process;alcohol metabolic process;carbohydrate catabolic process;carbohydrate metabolic process;catabolic process;cellular carbohydrate catabolic process;cellular carbohydrate metabolic process;cellular metabolic process;cellular process;generation of precursor metabolites and energy;glucose catabolic process;glucose metabolic process;glycolysis;hexose catabolic process;hexose m…	9.04462	9.07748	9.06904	9.07534	9.03819	9.06675	9.06565	9.05029	9.10135	9.0462	9.02394	9.06105
	P17183;D3Z6E4	Gamma-enolase;Enolase	Eno2	alcohol catabolic process;alcohol metabolic process;carbohydrate catabolic process;carbohydrate metabolic process;catabolic process;cellular carbohydrate catabolic process;cellular carbohydrate metabolic process;cellular metabolic process;cellular process;generation of precursor metabolites and energy;glucose catabolic process;glucose metabolic process;glycolysis;hexose catabolic process;hexose m…	8.59075	8.83922	8.80363	8.81552	8.77659	8.81109	8.80186	8.83613	8.83118	8.83807	8.78273	8.83682
	P17426-2;P17426	AP-2 complex subunit alpha-1	Ap2a1	cellular component organization;cellular component organization or biogenesis;cellular membrane organization;cellular process;endocytosis;establishment of localization;establishment of localization in cell;establishment of protein localization;intracellular protein transport;intracellular transport;membrane invagination;membrane organization;protein transport;transport;vesicle-mediated transport	8.51187	8.54733	8.56022	8.55036	8.54784	8.56833	8.54619	8.58236	8.58102	8.60463	8.54433	8.58695
	P17427	AP-2 complex subunit alpha-2	Ap2a2	cellular component organization;cellular component organization or biogenesis;cellular membrane organization;cellular process;endocytosis;establishment of localization;establishment of localization in cell;establishment of protein localization;intracellular protein transport;intracellular transport;membrane invagination;membrane organization;protein transport;transport;vesicle-mediated transport	8.37148	8.49655	8.44998	8.43879	8.44044	8.4625	8.44024	8.45155	8.46964	8.49281	8.43638	8.45324
	P17710-3	Hexokinase-1	Hk1	alcohol catabolic process;alcohol metabolic process;biological regulation;carbohydrate catabolic process;carbohydrate homeostasis;carbohydrate metabolic process;carbohydrate phosphorylation;catabolic process;cellular carbohydrate catabolic process;cellular carbohydrate metabolic process;cellular chemical homeostasis;cellular glucose homeostasis;cellular homeostasis;cellular metabolic process;cell…	8.64912	8.707	8.64452	8.65134	8.65954	8.65508	8.6393	8.66608	8.68478	8.68895	8.67224	8.69313
	P17742	Peptidyl-prolyl cis-trans isomerase A;Peptidyl-prolyl cis-trans isomerase A, N-terminally processed	Ppia	biological regulation;cell differentiation;cellular component organization;cellular component organization at cellular level;cellular component organization or biogenesis;cellular component organization or biogenesis at cellular level;cellular developmental process;cellular macromolecule metabolic process;cellular metabolic process;cellular process;cellular protein metabolic process;developmental…	8.73033	8.70649	8.74336	8.75827	8.74504	8.76169	8.75646	8.77883	8.76725	8.71623	8.78278	8.75006
	P17751	Triosephosphate isomerase	Tpi1	alcohol biosynthetic process;alcohol catabolic process;alcohol metabolic process;biosynthetic process;carbohydrate biosynthetic process;carbohydrate catabolic process;carbohydrate metabolic process;catabolic process;cellular aldehyde metabolic process;cellular biosynthetic process;cellular carbohydrate biosynthetic process;cellular carbohydrate catabolic process;cellular carbohydrate metabolic pr…	8.82537	8.84076	8.82552	8.83423	8.8436	8.82851	8.81508	8.78573	8.83246	8.83234	8.82629	8.8202
	P17809	Solute carrier family 2, facilitated glucose transporter member 1	Slc2a1	carbohydrate transport;cation transport;cell communication;cellular component assembly;cellular component organization;cellular component organization or biogenesis;cellular process;cellular response to external stimulus;cellular response to extracellular stimulus;cellular response to glucose starvation;cellular response to nutrient levels;cellular response to starvation;cellular response to stim…	6.82831	6.91732	6.9531	7.01063	6.98052	6.86287	7.00027	6.91012	6.91992	7.00391	6.92602	7.00039
	Q61696;P17879	Heat shock 70 kDa protein 1A;Heat shock 70 kDa protein 1B	Hspa1a;Hspa1b	biological regulation;catabolic process;cellular catabolic process;cellular macromolecule catabolic process;cellular macromolecule metabolic process;cellular metabolic process;cellular nitrogen compound metabolic process;cellular process;macromolecule catabolic process;macromolecule metabolic process;metabolic process;mRNA catabolic process;mRNA metabolic process;negative regulation of biological…	6.90228	6.85989	7.03495	6.68061	6.97322	6.9275	6.9045	7.01628	6.9713	7.00879	6.91305	6.93822
	P18242;F6Y6L6;F8WIR1	Cathepsin D	Ctsd	autophagic vacuole assembly;catabolic process;cellular component assembly;cellular component assembly at cellular level;cellular component organization;cellular component organization at cellular level;cellular component organization or biogenesis;cellular component organization or biogenesis at cellular level;cellular process;macromolecule catabolic process;macromolecule metabolic process;metabo…	7.58273	7.57591	7.56932	7.59088	7.55743	7.56787	7.56667	7.54275	7.54656	7.48036	7.52768	7.59872
	P18760;F8WGL3	Cofilin-1	Cfl1	actin cytoskeleton organization;actin filament depolymerization;actin filament organization;actin filament-based process;actin polymerization or depolymerization;ameboidal cell migration;anatomical structure morphogenesis;biological regulation;cell cycle cytokinesis;cell cycle process;cell migration;cell motility;cell projection organization;cellular component disassembly;cellular component disas…	8.64212	8.71799	8.68833	8.68935	8.68036	8.69099	8.67057	8.70353	8.70142	8.66205	8.71769	8.68498
	P18872;D3Z2M7	Guanine nucleotide-binding protein G(o) subunit alpha	Gnao1	aging;anatomical structure development;behavior;biological regulation;calcium ion homeostasis;cAMP-mediated signaling;cation homeostasis;cell development;cell projection organization;cell surface receptor linked signaling pathway;cellular calcium ion homeostasis;cellular cation homeostasis;cellular chemical homeostasis;cellular component organization;cellular component organization at cellular le…	8.72519	8.80939	8.79811	8.78954	8.8311	8.81886	8.80083	8.82188	8.83678	8.80711	8.809	8.83367
	P19096	Fatty acid synthase;[Acyl-carrier-protein] S-acetyltransferase;[Acyl-carrier-protein] S-malonyltransferase;3-oxoacyl-[acyl-carrier-protein] synthase;3-oxoacyl-[acyl-carrier-protein] reductase;3-hydroxyacyl-[acyl-carrier-protein] dehydratase;Enoyl-[acyl-carrier-protein] reductase;Oleoyl-[acyl-carrier-protein] hydrolase	Fasn	acetyl-CoA metabolic process;anatomical structure development;biosynthetic process;carboxylic acid biosynthetic process;carboxylic acid metabolic process;cell differentiation;cellular biosynthetic process;cellular developmental process;cellular ketone metabolic process;cellular lipid metabolic process;cellular metabolic process;cellular process;cellular response to chemical stimulus;cellular resp…	7.88414	7.91347	7.90783	7.90694	7.90704	7.9135	7.89294	7.94917	7.93899	7.97007	7.93846	7.93952
	P19157;P46425	Glutathione S-transferase P 1;Glutathione S-transferase P 2	Gstp1;Gstp2	amine metabolic process;anatomical structure development;anatomical structure morphogenesis;biological regulation;carboxylic acid metabolic process;cell communication;cell development;cell proliferation;cellular amine metabolic process;cellular amino acid metabolic process;cellular developmental process;cellular ketone metabolic process;cellular metabolic process;cellular modified amino acid meta…	8.45102	8.38015	8.47401	8.4803	8.45166	8.47528	8.49813	8.44992	8.42261	8.35854	8.35498	8.43033
	P19246	Neurofilament heavy polypeptide	Nefh	anatomical structure morphogenesis;axonogenesis;cell part morphogenesis;cell projection morphogenesis;cell projection organization;cellular component assembly;cellular component assembly at cellular level;cellular component morphogenesis;cellular component organization;cellular component organization at cellular level;cellular component organization or biogenesis;cellular component organization o…	7.5267	7.511	7.55218	7.45093	7.52934	7.51292	7.36136	7.54956	7.47436	7.35848	7.4086	7.50411
	P19253;E9Q5A0	60S ribosomal protein L13a	Rpl13a	anatomical structure morphogenesis;biological regulation;biosynthetic process;cell chemotaxis;cell migration;cell motility;cellular biosynthetic process;cellular component movement;cellular macromolecule biosynthetic process;cellular macromolecule metabolic process;cellular metabolic process;cellular process;cellular protein metabolic process;cellular response to chemical stimulus;cellular respon…	6.94836	6.98494	6.89264	6.99191	6.82668	6.9367	6.84026	6.90889	6.9868	6.85175	6.95006	6.88774
	P19324	Serpin H1	Serpinh1	anatomical structure development;biological regulation;biosynthetic process;cell development;cellular component organization;cellular component organization at cellular level;cellular component organization or biogenesis;cellular component organization or biogenesis at cellular level;cellular developmental process;cellular process;chondrocyte development;chondrocyte development involved in endoch…	6.64326	6.57881	6.58416	6.56084	6.4888	6.53663	6.603	6.47289	6.38253	6.56641	7.01313	6.43574
	Q9D881;P19536	Cytochrome c oxidase subunit 5B, mitochondrial	Cox5b		7.07051	7.11237	7.15923	7.14238	7.05147	7.08167	6.92793	6.99652	7.15417	7.03133	7.18236	7.00011
	P19783;M0QWX7	Cytochrome c oxidase subunit 4 isoform 1, mitochondrial	Cox4i1	alcohol metabolic process;amine biosynthetic process;amine metabolic process;biosynthetic process;CDP-choline pathway;cellular amine metabolic process;cellular biogenic amine biosynthetic process;cellular biogenic amine metabolic process;cellular biosynthetic process;cellular lipid metabolic process;cellular metabolic process;cellular nitrogen compound biosynthetic process;cellular nitrogen compo…	8.06274	8.14511	8.12648	8.11098	8.11167	8.06846	8.09212	7.9772	8.05823	8.03233	8.09461	8.02265
	P20029	78 kDa glucose-regulated protein	Hspa5	activation of signaling protein activity involved in unfolded protein response;anatomical structure arrangement;anatomical structure development;biological regulation;cell communication;cellular process;cellular response to antibiotic;cellular response to biotic stimulus;cellular response to chemical stimulus;cellular response to cytokine stimulus;cellular response to external stimulus;cellular r…	7.91056	7.9229	7.92418	7.93977	7.93987	7.92336	7.96193	7.93569	7.97015	7.98046	8.06293	7.95774
	P20060	Beta-hexosaminidase subunit beta	Hexb	amine metabolic process;aminoglycan metabolic process;anatomical structure development;astrocyte cell migration;axon ensheathment;behavior;biological regulation;biosynthetic process;calcium ion homeostasis;carbohydrate catabolic process;carbohydrate metabolic process;catabolic process;cation homeostasis;cell migration;cell motility;cellular biosynthetic process;cellular calcium ion homeostasis;ce…	6.56027	6.55762	6.65899	6.63162	6.56227	6.5747	6.53212	6.63143	6.61076	6.67288	6.65212	6.60439
	P20108	Thioredoxin-dependent peroxide reductase, mitochondrial	Prdx3	anatomical structure development;biological regulation;catabolic process;cell differentiation;cellular catabolic process;cellular chemical homeostasis;cellular component organization;cellular component organization at cellular level;cellular component organization or biogenesis;cellular component organization or biogenesis at cellular level;cellular developmental process;cellular homeostasis;cell…	7.38784	7.40614	7.44076	7.43813	7.50947	7.40536	7.43218	7.50686	7.45605	7.50386	7.48943	7.53976
	P20152	Vimentin	Vim	anatomical structure development;astrocyte development;astrocyte differentiation;Bergmann glial cell differentiation;biological regulation;cell development;cell differentiation;cellular component organization;cellular component organization at cellular level;cellular component organization or biogenesis;cellular component organization or biogenesis at cellular level;cellular developmental process…	7.77486	7.72208	7.78059	7.83353	7.81126	7.7559	7.87384	7.79887	7.79151	7.6969	7.89476	7.76092
	P20357	Microtubule-associated protein 2	Map2	anatomical structure development;anatomical structure morphogenesis;axonogenesis;cell development;cell part morphogenesis;cell projection morphogenesis;cell projection organization;cellular component morphogenesis;cellular component organization;cellular component organization at cellular level;cellular component organization or biogenesis;cellular component organization or biogenesis at cellular…	8.29377	8.42275	8.34952	8.37182	8.3662	8.34602	8.31931	8.33871	8.36832	8.46134	8.36361	8.39527
	P20917	Myelin-associated glycoprotein	Mag	anatomical structure development;biological adhesion;biological regulation;cell adhesion;cellular process;developmental process;positive regulation of biological process;positive regulation of cellular process;positive regulation of multicellular organismal process;positive regulation of myelination;positive regulation of neurological system process;regulation of biological process;regulation of …	7.68795	7.67653	7.82002	7.67487	7.67016	7.71231	7.73297	7.8167	7.71291	7.73082	7.58628	7.74232
	P21107-2;D3Z2H9		Tpm3-rs7	anatomical structure development;brain development;developmental process;organ development	8.11932	8.14353	8.11269	8.12063	8.1218	8.11123	8.09275	8.05372	8.07789	8.07577	8.12764	8.08837
	P21278	Guanine nucleotide-binding protein subunit alpha-11	Gna11	activation of phospholipase C activity;activation of phospholipase C activity by dopamine receptor signaling pathway;activation of phospholipase C activity by G-protein coupled receptor protein signaling pathway coupled to IP3 second messenger;anatomical structure development;biological regulation;cAMP-mediated signaling;cell surface receptor linked signaling pathway;cellular chemical homeostasis…	7.16125	7.24046	7.18544	7.22787	7.15714	7.20267	7.19078	7.22405	7.19806	7.12202	7.16312	7.25275
	P21279	Guanine nucleotide-binding protein G(q) subunit alpha	Gnaq	activation of adenylate cyclase activity;activation of adenylate cyclase activity by G-protein signaling pathway;activation of phospholipase C activity;activation of phospholipase C activity by dopamine receptor signaling pathway;activation of phospholipase C activity by G-protein coupled receptor protein signaling pathway coupled to IP3 second messenger;anatomical structure development;anatomica…	7.6603	7.707	7.71008	7.73659	7.79396	7.73745	7.71221	7.75027	7.71933	7.80183	7.71908	7.72621
	P21619;P21619-2	Lamin-B2	Lmnb2		6.7746	6.69298	6.79604	6.72281	6.71398	6.76279	6.82938	6.72193	6.73354	6.61428	6.73443	6.73887
	Q8CGP6;Q8R1M2;Q8CGP7;Q8CGP5;Q8BFU2;P22752;Q8CGP4	Histone H2A type 1-H;Histone H2A.J;Histone H2A type 1-K;Histone H2A type 1-F;Histone H2A type 3;Histone H2A type 1;Histone H2A	Hist1h2ah;H2afj;Hist1h2ak;Hist1h2af;Hist3h2a;Hist1h2ab;Hist1h2aa	cellular component disassembly;cellular component disassembly at cellular level;cellular component organization;cellular component organization at cellular level;cellular component organization or biogenesis;cellular component organization or biogenesis at cellular level;cellular macromolecular complex disassembly;cellular macromolecular complex subunit organization;cellular macromolecule metabol…	8.6078	8.62435	8.63249	8.62292	8.57876	8.59101	8.67406	8.57769	8.59874	8.63185	8.64555	8.61935
	Q8CBB7;P22892	AP-1 complex subunit gamma-1	Ap1g1	biological regulation;cellular process;endosome to melanosome transport;endosome transport;establishment of localization;establishment of localization in cell;establishment of protein localization;Golgi to lysosome transport;Golgi vesicle transport;intracellular protein transport;intracellular transport;lysosomal transport;positive regulation of biological process;positive regulation of cell acti…	6.75113	6.73838	6.72976	6.67806	6.69626	6.6639	6.77586	6.70929	6.71805	6.812	6.75405	6.70476
	P23116	Eukaryotic translation initiation factor 3 subunit A	Eif3a	biological regulation;cellular component assembly;cellular component assembly at cellular level;cellular component organization;cellular component organization at cellular level;cellular component organization or biogenesis;cellular component organization or biogenesis at cellular level;cellular macromolecular complex assembly;cellular macromolecular complex subunit organization;cellular process;…	7.08398	7.07433	7.06286	7.07728	7.0825	7.10182	7.09207	7.12043	7.06574	7.0976	7.02979	7.09295
	Q9DCC5;P23198	Chromobox protein homolog 3	Cbx3	biological regulation;biosynthetic process;cellular biosynthetic process;cellular component organization;cellular component organization at cellular level;cellular component organization or biogenesis;cellular component organization or biogenesis at cellular level;cellular macromolecule biosynthetic process;cellular macromolecule metabolic process;cellular metabolic process;cellular nitrogen comp…	6.34658	6.30949	6.24191	6.34904	6.38779	6.32689	6.43788	6.28096	6.2487	6.38332	6.39053	6.46572
	P23242	Gap junction alpha-1 protein	Gja1	adenine nucleotide transport;adult heart development;anatomical structure development;anatomical structure morphogenesis;apoptosis;ATP transport;atrial ventricular junction remodeling;biological regulation;blood vessel morphogenesis;calcium ion homeostasis;cardiac conduction;cation homeostasis;cell communication;cell communication by chemical coupling;cell communication by electrical coupling;cel…	7.05101	7.01628	7.07111	7.03917	7.01396	7.01948	6.99234	7.01222	6.99458	6.96394	6.8319	6.99641
	Q543K9;P23492	Purine nucleoside phosphorylase	Pnp	2'-deoxyribonucleotide metabolic process;apoptotic mitochondrial changes;biological regulation;biosynthetic process;catabolic process;cellular biosynthetic process;cellular catabolic process;cellular component organization;cellular component organization at cellular level;cellular component organization or biogenesis;cellular component organization or biogenesis at cellular level;cellular metabol…	6.34682	6.3331	6.31281	6.33865	6.29728	6.24842	6.32506	6.30043	6.41046	6.43159	6.3983	6.39043
	P23819-4;E9QKC0	Glutamate receptor 2	Gria2	biological regulation;cell communication;cell surface receptor linked signaling pathway;cell-cell signaling;cellular process;cellular response to stimulus;establishment of localization;glutamate signaling pathway;ion transmembrane transport;ion transport;ionotropic glutamate receptor signaling pathway;neuron-neuron synaptic transmission;regulation of biological process;regulation of cellular proc…	7.86171	7.85608	7.86592	7.87447	7.76009	7.88098	7.84268	7.9363	7.9045	7.97513	7.9286	7.88273
	P23927	Alpha-crystallin B chain	Cryab	aging;anatomical structure development;apoptosis;apoptosis involved in morphogenesis;biological regulation;camera-type eye development;cell death;cellular component assembly;cellular component assembly at cellular level;cellular component organization;cellular component organization at cellular level;cellular component organization or biogenesis;cellular component organization or biogenesis at ce…	6.99028	6.7629	7.01449	6.93022	7.01956	6.9344	6.98927	7.02854	6.9205	6.71571	6.89414	6.97287
	P24270	Catalase	Cat	acylglycerol metabolic process;aerobic respiration;aging;alcohol metabolic process;anatomical structure development;biological regulation;catabolic process;cell differentiation;cellular catabolic process;cellular component assembly;cellular component organization;cellular component organization or biogenesis;cellular developmental process;cellular lipid metabolic process;cellular metabolic proces…	6.31634	6.35127	6.34251	6.37665	6.57827	6.21922	6.39486	6.25607	6.36341	6.38674	6.34887	6.40863
	P24369	Peptidyl-prolyl cis-trans isomerase B	Ppib	anatomical structure development;biological regulation;bone development;cellular macromolecule metabolic process;cellular metabolic process;cellular process;cellular protein metabolic process;chaperone-mediated protein folding;developmental process;macromolecule metabolic process;macromolecule modification;metabolic process;peptidyl-amino acid modification;peptidyl-proline modification;positive r…	7.187	7.17852	7.12896	7.16374	7.14475	7.13647	7.22294	7.11072	7.10305	7.15254	7.3339	7.09874
	P24472	Glutathione S-transferase A4	Gsta4	amine metabolic process;carboxylic acid metabolic process;cellular amine metabolic process;cellular amino acid metabolic process;cellular ketone metabolic process;cellular metabolic process;cellular modified amino acid metabolic process;cellular nitrogen compound metabolic process;cellular process;glutathione metabolic process;metabolic process;nitrogen compound metabolic process;organic acid met…	7.09816	7.00897	7.09145	7.0039	7.05442	7.14703	7.06807	7.04224	6.999	6.99579	6.97437	7.08558
	P24527	Leukotriene A-4 hydrolase	Lta4h	alkene biosynthetic process;biosynthetic process;carboxylic acid biosynthetic process;carboxylic acid metabolic process;catabolic process;cellular alkene metabolic process;cellular biosynthetic process;cellular catabolic process;cellular ketone metabolic process;cellular lipid metabolic process;cellular metabolic process;cellular process;fatty acid biosynthetic process;fatty acid metabolic proces…	7.27565	7.32644	7.27054	7.30214	7.3003	7.28024	7.2403	7.22559	7.27505	7.27568	7.2845	7.28508
	P25444;L7N240;D3Z659;D3YVC1;D3YWJ3;J3QMG5;E9Q1N8;F6YTZ4;L7N453	40S ribosomal protein S2	Rps2;Gm5786;Gm18025;Gm6576	biological regulation;biosynthetic process;cellular biosynthetic process;cellular macromolecule biosynthetic process;cellular macromolecule metabolic process;cellular metabolic process;cellular process;cellular protein metabolic process;cellular response to chemical stimulus;cellular response to cytokine stimulus;cellular response to interleukin-4;cellular response to organic substance;cellular r…	7.12365	7.12858	7.08598	7.08338	7.15383	7.03339	7.11554	7.20412	7.1721	7.25784	7.16517	7.14703
	P26039	Talin-1	Tln1	actin cytoskeleton organization;actin filament-based process;biological adhesion;biological regulation;cell adhesion;cell junction assembly;cell junction organization;cell-cell adhesion;cell-substrate junction assembly;cellular component assembly;cellular component assembly at cellular level;cellular component organization;cellular component organization at cellular level;cellular component organ…	7.09923	7.14245	6.99938	7.05555	7.08851	7.01909	7.14283	6.99849	7.13661	7.11199	7.07291	7.00592
	P26040	Ezrin	Ezr	actin cytoskeleton organization;actin filament bundle assembly;actin filament organization;actin filament-based process;anatomical structure development;biological adhesion;biological regulation;carbohydrate transport;cell adhesion;cell development;cell projection assembly;cell projection organization;cell-cell adhesion;cellular component assembly;cellular component assembly at cellular level;cel…	7.10385	7.04103	7.16233	7.17773	7.1404	7.10985	7.17047	7.10438	7.05983	6.98409	7.10772	7.06239
	P26041	Moesin	Msn	anatomical structure development;biological adhesion;biological regulation;cell adhesion;cell development;cell migration;cell motility;cell-cell adhesion;cellular component movement;cellular developmental process;cellular process;developmental process;endothelial cell development;epithelial cell development;establishment of endothelial barrier;immune system process;leukocyte cell-cell adhesion;le…	7.61135	7.53832	7.57046	7.59705	7.55834	7.58191	7.59087	7.53821	7.48965	7.43216	7.52448	7.53807
	P26043;Q7TSG6	Radixin	Rdx	actin filament capping;anatomical structure development;apical protein localization;asymmetric protein localization;biological regulation;cell development;cell projection assembly;cell projection organization;cellular component assembly;cellular component assembly at cellular level;cellular component organization;cellular component organization at cellular level;cellular component organization or…	6.50679	6.47858	6.40078	6.43819	6.52209	6.27903	6.3819	6.55665	6.44268	6.41928	6.52481	6.61066
	P26350	Prothymosin alpha;Prothymosin alpha, N-terminally processed;Thymosin alpha	Ptma	ATP-dependent chromatin remodeling;cellular component organization;cellular component organization at cellular level;cellular component organization or biogenesis;cellular component organization or biogenesis at cellular level;cellular macromolecular complex subunit organization;cellular process;chromatin modification;chromatin organization;chromatin remodeling;chromosome organization;histone exc…	6.93885	6.94806	6.84	6.88462	6.74471	6.74289	6.81686	6.49398	6.85286	6.81996	6.93091	6.72236
	P26443	Glutamate dehydrogenase 1, mitochondrial	Glud1	amine biosynthetic process;amine catabolic process;amine metabolic process;behavior;biological regulation;biosynthetic process;carboxylic acid biosynthetic process;carboxylic acid catabolic process;carboxylic acid metabolic process;catabolic process;cellular amine metabolic process;cellular amino acid biosynthetic process;cellular amino acid catabolic process;cellular amino acid metabolic process…	8.33571	8.39202	8.37978	8.40213	8.42656	8.43056	8.39319	8.42876	8.41952	8.44468	8.42375	8.42602
	P26516	26S proteasome non-ATPase regulatory subunit 7	Psmd7		6.61449	6.6448	6.53465	6.49819	6.56165	6.55157	6.60451	6.52703	6.5846	6.52071	6.63071	6.62188
	Q8C483;P26638;A2AFS0	Serine--tRNA ligase, cytoplasmic	Sars	amine metabolic process;amino acid activation;carboxylic acid metabolic process;cellular amine metabolic process;cellular amino acid metabolic process;cellular ketone metabolic process;cellular macromolecule metabolic process;cellular metabolic process;cellular nitrogen compound metabolic process;cellular process;macromolecule metabolic process;metabolic process;ncRNA metabolic process;nitrogen c…	7.22154	7.25828	7.2151	7.21399	7.32764	7.22356	7.2601	7.23624	7.24064	7.28472	7.31682	7.2423
	P26645	Myristoylated alanine-rich C-kinase substrate	Marcks		6.98424	6.93555	6.84841	6.90428	6.76028	6.73496	6.84948	6.68272	6.86826	6.99956	6.7234	6.79979
	P26883	Peptidyl-prolyl cis-trans isomerase FKBP1A	Fkbp1a	anatomical structure formation involved in morphogenesis;anatomical structure morphogenesis;biological regulation;calcium ion homeostasis;calcium ion transport;calcium ion transport into cytosol;cardiac muscle tissue morphogenesis;cation homeostasis;cation transport;cell activation;cell proliferation;cell surface receptor linked signaling pathway;cellular calcium ion homeostasis;cellular cation h…	8.11829	8.18353	8.10093	8.1431	8.08005	8.15674	8.19216	8.04744	8.12187	7.91272	8.20723	8.14293
	P27048;P63163	Small nuclear ribonucleoprotein-associated protein B;Small nuclear ribonucleoprotein-associated protein N	Snrpb;Snrpn	cellular component assembly;cellular component assembly at cellular level;cellular component organization;cellular component organization at cellular level;cellular component organization or biogenesis;cellular component organization or biogenesis at cellular level;cellular macromolecular complex assembly;cellular macromolecular complex subunit organization;cellular macromolecule metabolic proces…	6.82381	6.56207	6.58455	6.47551	6.50593	6.57068	6.5898	6.51385	6.5992	6.60624	6.60046	6.61131
	P27546-2;P27546;E9QPW8;P27546-3	Microtubule-associated protein 4	Map4	cell cycle process;cell division;cellular component movement;cellular component organization;cellular component organization at cellular level;cellular component organization or biogenesis;cellular component organization or biogenesis at cellular level;cellular process;cytoskeleton organization;establishment of localization;establishment of localization in cell;establishment of organelle localiza…	7.36995	7.39368	7.3778	7.4268	7.3968	7.36398	7.38669	7.3989	7.40561	7.37562	7.33508	7.39074
	P27601;Q9D034	Guanine nucleotide-binding protein subunit alpha-13	Gna13	activation of adenylate cyclase activity;activation of adenylate cyclase activity by G-protein signaling pathway;activation of phospholipase D activity;anatomical structure formation involved in morphogenesis;anatomical structure morphogenesis;angiogenesis;biological regulation;branching morphogenesis of a tube;calcium ion homeostasis;cAMP-mediated signaling;cation homeostasis;cell activation;cel…	6.60137	6.55853	6.64183	6.59096	6.55485	6.5929	6.5781	6.62013	6.58452	6.56308	6.53362	6.60457
	P27612	Phospholipase A-2-activating protein	Plaa	biological regulation;defense response;inflammatory response;positive regulation of catalytic activity;positive regulation of molecular function;regulation of biological process;regulation of catalytic activity;regulation of metabolic process;regulation of molecular function;response to stimulus;response to stress;response to wounding	6.24123	6.22327	6.1883	6.19434	6.0856	6.22912	6.24072	6.20113	6.29943	6.29046	6.31658	6.16327
	P27659	60S ribosomal protein L3	Rpl3	biosynthetic process;cellular biosynthetic process;cellular macromolecule biosynthetic process;cellular macromolecule metabolic process;cellular metabolic process;cellular process;cellular protein metabolic process;cellular response to chemical stimulus;cellular response to cytokine stimulus;cellular response to interleukin-4;cellular response to organic substance;cellular response to stimulus;ma…	7.56446	7.61661	7.57011	7.57074	7.5575	7.54622	7.54694	7.54555	7.56741	7.61943	7.58231	7.53883
	P27773	Protein disulfide-isomerase A3	Pdia3	biological regulation;cell redox homeostasis;cellular homeostasis;cellular macromolecule metabolic process;cellular metabolic process;cellular process;cellular protein metabolic process;cellular response to stimulus;cellular response to stress;homeostatic process;macromolecule metabolic process;metabolic process;primary metabolic process;protein folding;protein metabolic process;regulation of bio…	8.09087	8.05655	8.07686	8.08649	8.06453	8.08391	8.10253	8.05585	8.06832	8.09004	8.08677	8.0598
	P28352;F6QA74;D3Z124	DNA-(apurinic or apyrimidinic site) lyase;DNA-(apurinic or apyrimidinic site) lyase, mitochondrial	Apex1	aging;base-excision repair;biological regulation;biosynthetic process;catabolic process;cell redox homeostasis;cellular biosynthetic process;cellular catabolic process;cellular homeostasis;cellular macromolecule biosynthetic process;cellular macromolecule catabolic process;cellular macromolecule metabolic process;cellular metabolic process;cellular nitrogen compound metabolic process;cellular pro…	6.41247	6.40366	6.35744	6.40366	6.30268	6.4117	6.30386	6.30817	6.38308	6.48962	6.2101	6.29478
	P28474	Alcohol dehydrogenase class-3	Adh5	aging;alcohol catabolic process;alcohol metabolic process;aldehyde catabolic process;biological regulation;catabolic process;cellular aldehyde metabolic process;cellular catabolic process;cellular lipid metabolic process;cellular macromolecule metabolic process;cellular metabolic process;cellular process;cellular protein metabolic process;developmental process;diterpenoid metabolic process;ethano…	6.96069	6.98136	7.02429	7.00194	7.03718	7.03764	7.02321	7.04164	7.03746	7.03641	7.01657	7.02715
	P28652;Q5SVI0;Q5SVI3;Q5SVI2;Q5SVJ0;Q5SVI9;Q5SVJ1;Q68EG2;Q5SVI1	Calcium/calmodulin-dependent protein kinase type II subunit beta	Camk2b	activation of meiosis involved in egg activation;biological regulation;calcium ion transport;cation transport;cell cycle process;cellular macromolecule metabolic process;cellular metabolic process;cellular process;cellular protein metabolic process;divalent inorganic cation transport;divalent metal ion transport;establishment of localization;G1/S transition of mitotic cell cycle;inhibitory G-prot…	8.45323	8.53978	8.59007	8.55829	8.59421	8.57726	8.5522	8.55111	8.53086	8.58263	8.56695	8.56025
	P28658	Ataxin-10	Atxn10	anatomical structure development;cell projection organization;cellular component organization;cellular component organization at cellular level;cellular component organization or biogenesis;cellular component organization or biogenesis at cellular level;cellular process;developmental process;nervous system development;neuron projection development;system development	6.46443	6.4848	6.4434	6.51823	6.47757	6.4132	6.55161	6.34399	6.4715	6.61323	6.44137	6.53662
	P28659-2;P28659-3;P28659;P28659-4	CUGBP Elav-like family member 1	Celf1	anatomical structure development;biological regulation;cell development;cellular component assembly;cellular component assembly at cellular level;cellular component organization;cellular component organization at cellular level;cellular component organization or biogenesis;cellular component organization or biogenesis at cellular level;cellular developmental process;cellular macromolecular comple…	6.421	6.50607	6.4625	6.42225	6.43046	6.48031	6.43232	6.3355	6.44753	6.48286	6.46037	6.38283
	P28663	Beta-soluble NSF attachment protein	Napb	biological regulation;cell communication;cell-cell signaling;cellular component disassembly;cellular component disassembly at cellular level;cellular component organization;cellular component organization at cellular level;cellular component organization or biogenesis;cellular component organization or biogenesis at cellular level;cellular macromolecular complex disassembly;cellular macromolecula…	8.14233	8.31664	8.33793	8.30069	8.29491	8.31592	8.31714	8.31448	8.35115	8.39263	8.28555	8.33943
	P28738	Kinesin heavy chain isoform 5C	Kif5c	cellular component movement;cellular process;establishment of localization;establishment of RNA localization;microtubule-based movement;microtubule-based process;mRNA transport;nucleic acid transport;nucleobase-containing compound transport;RNA transport;transport	6.65041	6.83076	6.73901	6.77699	6.85756	6.75994	6.75906	6.68224	6.87988	7.02437	6.86517	6.87772
	P28740-2;E0CZ72;P28740;P28740-1;F8VQ42	Kinesin-like protein KIF2A	Kif2a	anatomical structure development;cell cycle process;cell differentiation;cell division;cellular component assembly;cellular component assembly at cellular level;cellular component disassembly;cellular component disassembly at cellular level;cellular component movement;cellular component organization;cellular component organization at cellular level;cellular component organization or biogenesis;ce…	7.03936	7.11998	7.07443	7.15899	7.09543	7.06451	7.08996	7.0888	7.12622	7.15843	7.09739	7.10663
	P29341	Polyadenylate-binding protein 1	Pabpc1	biological regulation;catabolic process;cell maturation;cellular catabolic process;cellular developmental process;cellular macromolecule catabolic process;cellular macromolecule metabolic process;cellular metabolic process;cellular nitrogen compound metabolic process;cellular process;cellular process involved in reproduction;developmental maturation;developmental process;developmental process inv…	7.68266	7.68744	7.66282	7.69173	7.67677	7.70558	7.73436	7.71855	7.70637	7.76896	7.79954	7.69559
	P29758	Ornithine aminotransferase, mitochondrial	Oat	amine biosynthetic process;amine metabolic process;biosynthetic process;carboxylic acid biosynthetic process;carboxylic acid metabolic process;cellular amine metabolic process;cellular amino acid biosynthetic process;cellular amino acid metabolic process;cellular biosynthetic process;cellular component assembly;cellular component organization;cellular component organization or biogenesis;cellular…	7.09069	7.10353	7.08574	7.13377	7.05418	7.09238	7.0971	7.06546	7.11706	7.11055	7.10431	7.16045
	P30275;A2ARP5	Creatine kinase U-type, mitochondrial	Ckmt1	biological regulation;negative regulation of apoptosis;negative regulation of binding;negative regulation of biological process;negative regulation of cell death;negative regulation of cellular process;negative regulation of molecular function;negative regulation of programmed cell death;negative regulation of protein binding;regulation of apoptosis;regulation of binding;regulation of biological …	8.34397	8.40711	8.39499	8.39746	8.44053	8.38954	8.38099	8.42945	8.42094	8.46156	8.39922	8.42827
	P30416	Peptidyl-prolyl cis-trans isomerase FKBP4;Peptidyl-prolyl cis-trans isomerase FKBP4, N-terminally processed	Fkbp4	anatomical structure development;androgen receptor signaling pathway;biological regulation;cation transport;cellular component assembly;cellular component assembly at cellular level;cellular component organization;cellular component organization at cellular level;cellular component organization or biogenesis;cellular component organization or biogenesis at cellular level;cellular macromolecular c…	6.76964	6.72862	6.74115	6.70107	6.6314	6.62534	6.74184	6.58569	6.73353	6.69685	6.67269	6.63301
	P31230;Q3UZG4	Aminoacyl tRNA synthase complex-interacting multifunctional protein 1;Endothelial monocyte-activating polypeptide 2	Aimp1	alcohol metabolic process;anatomical structure formation involved in morphogenesis;angiogenesis;apoptosis;biological adhesion;biological regulation;biosynthetic process;carbohydrate metabolic process;cell adhesion;cell communication;cell death;cell migration;cell motility;cell-cell signaling;cellular biosynthetic process;cellular carbohydrate metabolic process;cellular component movement;cellular…	6.80167	6.81253	6.77927	6.68395	6.77883	6.84735	6.65564	6.83338	6.87257	6.80128	6.75524	6.72303
	P31648	Sodium- and chloride-dependent GABA transporter 1	Slc6a1	acidic amino acid transport;amine transport;amino acid import;amino acid transport;behavior;biological regulation;carboxylic acid transport;cellular component assembly;cellular component organization;cellular component organization or biogenesis;cognition;establishment of localization;gamma-aminobutyric acid import;gamma-aminobutyric acid transport;L-amino acid import;L-amino acid transport;learn…	7.67996	7.72096	7.67063	7.6342	7.65254	7.69124	7.71422	7.62088	7.64258	7.67733	7.64921	7.60929
	P31650	Sodium- and chloride-dependent GABA transporter 3	Slc6a11	adenohypophysis development;aging;alcohol biosynthetic process;alcohol catabolic process;alcohol metabolic process;amine biosynthetic process;amine catabolic process;amine metabolic process;amine transport;ammonium transmembrane transport;ammonium transport;anatomical structure development;behavior;benzene-containing compound metabolic process;biological regulation;biosynthetic process;body fluid…	6.8389	7.07852	7.26631	7.30298	6.95771	7.10808	7.30383	6.81842	6.81311	7.04417	7.15415	7.06448
	P31786;F6WUQ1;Q4VWZ5	Acyl-CoA-binding protein	Dbi	acylglycerol metabolic process;anatomical structure development;behavior;behavioral defense response;behavioral fear response;biological regulation;cellular lipid metabolic process;cellular metabolic process;cellular process;cognition;defense response;developmental process;epidermis development;establishment of localization;fear response;glycerol ether metabolic process;glycerolipid metabolic pro…	7.8883	7.9198	7.88199	7.92919	7.83022	7.83692	7.91046	7.85199	7.99505	7.71973	8.03586	7.97349
	P31938	Dual specificity mitogen-activated protein kinase kinase 1	Map2k1	activation of MAPK activity;aging;anatomical structure development;anatomical structure formation involved in morphogenesis;anatomical structure morphogenesis;biological regulation;blood vessel development;cell aging;cell cycle arrest;cell cycle phase;cell cycle process;cell differentiation;cell motility;cell part morphogenesis;cell projection morphogenesis;cell projection organization;cell proli…	7.83751	7.89106	7.84057	7.86407	7.88978	7.86622	7.84134	7.86683	7.93048	7.82692	7.96172	7.90483
	P32020;P32020-2	Non-specific lipid-transfer protein	Scp2	acyl-CoA metabolic process;biological regulation;biosynthetic process;C21-steroid hormone biosynthetic process;C21-steroid hormone metabolic process;cellular biosynthetic process;cellular component organization;cellular component organization at cellular level;cellular component organization or biogenesis;cellular component organization or biogenesis at cellular level;cellular hormone metabolic p…	6.20251	6.30857	6.34418	6.25036	6.76683	6.32774	6.39389	6.38848	6.42697	6.28777	6.49829	6.31476
	P32037	Solute carrier family 2, facilitated glucose transporter member 3	Slc2a3	carbohydrate transmembrane transport;carbohydrate transport;cation transport;cellular process;dehydroascorbic acid transport;establishment of localization;glucose import;glucose transport;hexose transmembrane transport;hexose transport;hydrogen transport;ion transport;monosaccharide transport;monovalent inorganic cation transport;organic substance transport;proton transport;transmembrane transpor…	7.28865	7.26422	7.23353	7.18962	7.35535	7.32288	7.30065	7.47592	7.31472	7.34811	7.28846	7.39094
	P32067;F6SXM5	Lupus La protein homolog	Ssb	cellular macromolecule metabolic process;cellular metabolic process;cellular nitrogen compound metabolic process;cellular process;macromolecule metabolic process;metabolic process;nitrogen compound metabolic process;nucleic acid metabolic process;nucleobase-containing compound metabolic process;primary metabolic process;RNA metabolic process;RNA processing	6.7087	6.57423	6.66883	6.60204	6.57211	6.61417	6.64024	6.63717	6.67989	6.71393	6.62771	6.63726
	P32883-2;P32883	GTPase KRas;GTPase KRas, N-terminally processed	Kras	actin cytoskeleton organization;actin filament-based process;aging;anatomical structure homeostasis;anatomical structure morphogenesis;apoptosis;associative learning;behavior;behavioral interaction between organisms;biological regulation;branching morphogenesis of a tube;cell aging;cell communication;cell cycle arrest;cell cycle checkpoint;cell cycle process;cell death;cell differentiation;cell-c…	6.49643	6.49425	6.52491	6.56033	6.55641	6.49483	6.53487	6.5636	6.53354	6.55931	6.50575	6.58762
	P32921-2;P32921	Tryptophan--tRNA ligase, cytoplasmic;T1-TrpRS;T2-TrpRS	Wars	amine metabolic process;amino acid activation;anatomical structure formation involved in morphogenesis;angiogenesis;biological regulation;carboxylic acid metabolic process;cellular amine metabolic process;cellular amino acid metabolic process;cellular ketone metabolic process;cellular macromolecule metabolic process;cellular metabolic process;cellular nitrogen compound metabolic process;cellular …	6.99913	6.97222	7.03185	7.02929	7.12571	7.01785	6.99122	7.01173	6.99935	7.12754	7.10764	7.04795
	P34022;H7BX22	Ran-specific GTPase-activating protein	Ranbp1	biological regulation;cellular component organization;cellular component organization at cellular level;cellular component organization or biogenesis;cellular component organization or biogenesis at cellular level;cellular process;cytoskeleton organization;establishment of localization;establishment of localization in cell;intracellular transport;microtubule cytoskeleton organization;microtubule-…	7.06705	7.04251	6.99151	7.06133	7.00545	6.96485	6.9898	7.00107	7.01607	7.00057	7.15963	7.03024
	P34884	Macrophage migration inhibitory factor	Mif	aging;biological regulation;biosynthetic process;carboxylic acid biosynthetic process;carboxylic acid metabolic process;cell aging;cell proliferation;cell surface receptor linked signaling pathway;cellular biosynthetic process;cellular component assembly;cellular component organization;cellular component organization or biogenesis;cellular ketone metabolic process;cellular lipid metabolic process…	7.57133	7.5731	7.52253	7.53863	7.49518	7.51458	7.49221	7.34323	7.50443	7.24911	7.56535	7.42316
	P35235-2;P35235	Tyrosine-protein phosphatase non-receptor type 11	Ptpn11	abortive mitotic cell cycle;activation of MAPK activity;acylglycerol metabolic process;anatomical structure development;anatomical structure formation involved in morphogenesis;anatomical structure homeostasis;anatomical structure morphogenesis;axonogenesis;biological regulation;brain development;carbohydrate homeostasis;cell cycle;cell cycle checkpoint;cell development;cell differentiation;cell …	6.56761	6.71171	6.6535	6.71136	6.58967	6.63025	6.69788	6.61165	6.6747	6.54511	6.49785	6.65585
	Q8C266;P35278	Ras-related protein Rab-5C	Rab5c	biological regulation;cellular component organization;cellular component organization at cellular level;cellular component organization or biogenesis;cellular component organization or biogenesis at cellular level;cellular process;cellular response to stimulus;endosome organization;establishment of localization;establishment of localization in cell;establishment of protein localization;intracellu…	7.71929	7.75201	7.68012	7.73515	7.72755	7.74273	7.73303	7.69373	7.75821	7.80128	7.78026	7.68571
	P35282	Ras-related protein Rab-21	Rab21	biological regulation;cellular process;cellular response to stimulus;establishment of localization;establishment of localization in cell;establishment of protein localization;intracellular protein transport;intracellular signal transduction;intracellular transport;metabolic process;positive regulation of biological process;positive regulation of cell development;positive regulation of cell differ…	6.80578	6.87703	6.76108	6.79887	6.91496	6.75175	6.80869	6.53452	6.53659	6.66845	6.80323	6.6687
	P35293	Ras-related protein Rab-18	Rab18	anatomical structure development;biological regulation;brain development;cellular component organization;cellular component organization at cellular level;cellular component organization or biogenesis;cellular component organization or biogenesis at cellular level;cellular process;cellular response to stimulus;developmental process;endoplasmic reticulum organization;endoplasmic reticulum tubular …	6.8088	6.7771	6.72681	6.735	6.84358	6.79365	6.78711	6.73059	6.76723	6.83938	6.68385	6.74904
	P35486	Pyruvate dehydrogenase E1 component subunit alpha, somatic form, mitochondrial	Pdha1	acetyl-CoA biosynthetic process;acetyl-CoA biosynthetic process from pyruvate;acetyl-CoA catabolic process;acetyl-CoA metabolic process;alcohol catabolic process;alcohol metabolic process;biosynthetic process;carbohydrate catabolic process;carbohydrate metabolic process;carboxylic acid metabolic process;catabolic process;cellular biosynthetic process;cellular carbohydrate catabolic process;cellul…	8.30673	8.34478	8.31884	8.34301	8.33748	8.32194	8.32553	8.35722	8.3588	8.32361	8.29339	8.33065
	P35564	Calnexin	Canx	aging;cellular component organization;cellular component organization or biogenesis;cellular macromolecule metabolic process;cellular membrane organization;cellular metabolic process;cellular process;cellular protein metabolic process;chaperone-mediated protein folding;clathrin-mediated endocytosis;developmental process;endocytosis;establishment of localization;macromolecule metabolic process;mem…	7.57928	7.521	7.52295	7.55811	7.50393	7.53549	7.47948	7.53307	7.56592	7.61438	7.52752	7.52225
	P35585	AP-1 complex subunit mu-1	Ap1m1	cellular component organization;cellular component organization at cellular level;cellular component organization or biogenesis;cellular component organization or biogenesis at cellular level;cellular process;endosome to melanosome transport;endosome transport;establishment of localization;establishment of localization in cell;establishment of protein localization;intracellular protein transport;…	6.70006	6.684	6.72263	6.67465	6.70314	6.65656	6.65578	6.69246	6.62493	6.74036	6.86474	6.75082
	P35700;B1AXW5;B1AXW6;B1AXW4	Peroxiredoxin-1	Prdx1	anatomical structure homeostasis;biological regulation;catabolic process;cell killing;cell proliferation;cellular catabolic process;cellular metabolic process;cellular process;cellular response to chemical stimulus;cellular response to hydrogen peroxide;cellular response to oxidative stress;cellular response to oxygen radical;cellular response to reactive oxygen species;cellular response to stimu…	7.98372	8.00687	8.0048	7.99485	8.00575	7.98903	8.03337	7.99066	7.9909	7.93132	7.96119	7.96628
	P35762	CD81 antigen	Cd81	activation of MAPK activity;biological regulation;biosynthetic process;cellular biosynthetic process;cellular lipid metabolic process;cellular macromolecule metabolic process;cellular metabolic process;cellular process;cellular protein metabolic process;glycerolipid biosynthetic process;glycerolipid metabolic process;glycerophospholipid biosynthetic process;glycerophospholipid metabolic process;l…	7.70325	7.78106	7.83787	7.83613	7.91119	7.8459	7.82311	7.95303	7.97882	7.97716	7.88387	7.909
	P35802	Neuronal membrane glycoprotein M6-a	Gpm6a	anatomical structure development;anatomical structure morphogenesis;biological regulation;cell differentiation;cell migration;cell motility;cell part morphogenesis;cell projection morphogenesis;cell projection organization;cellular component assembly;cellular component assembly at cellular level;cellular component morphogenesis;cellular component movement;cellular component organization;cellular …	8.34604	8.41348	8.39807	8.3785	8.32809	8.38687	8.37062	8.35333	8.33939	8.44774	8.41076	8.39998
	P35979	60S ribosomal protein L12	Rpl12	biosynthetic process;cellular biosynthetic process;cellular macromolecule biosynthetic process;cellular macromolecule metabolic process;cellular metabolic process;cellular process;cellular protein metabolic process;macromolecule biosynthetic process;macromolecule metabolic process;metabolic process;primary metabolic process;protein metabolic process;translation	7.05842	7.15686	7.09369	7.1361	7.15952	7.12629	7.09791	7.14654	7.0863	7.20004	7.13305	7.17256
	P35980;G3UZK4;G3UZJ6	60S ribosomal protein L18	Rpl18	biosynthetic process;cellular biosynthetic process;cellular macromolecule biosynthetic process;cellular macromolecule metabolic process;cellular metabolic process;cellular process;cellular protein metabolic process;macromolecule biosynthetic process;macromolecule metabolic process;metabolic process;primary metabolic process;protein metabolic process;translation	7.45334	7.45069	7.43134	7.42451	7.41684	7.41031	7.4476	7.39666	7.38571	7.34866	7.41148	7.37897
	P37040;Q05DV1	NADPH--cytochrome P450 reductase	Por	amine metabolic process;betaine metabolic process;biological regulation;carboxylic acid metabolic process;carnitine metabolic process;catabolic process;cellular amine metabolic process;cellular amino acid metabolic process;cellular aromatic compound metabolic process;cellular catabolic process;cellular ketone metabolic process;cellular lipid metabolic process;cellular macromolecule metabolic proc…	6.81699	6.7667	6.73673	6.85701	6.72321	6.78387	6.807	6.79803	6.79706	6.77905	6.86734	6.86697
	P38647	Stress-70 protein, mitochondrial	Hspa9	cellular macromolecule metabolic process;cellular metabolic process;cellular process;cellular protein metabolic process;establishment of localization;establishment of localization in cell;establishment of protein localization;intracellular protein transport;intracellular transport;macromolecule metabolic process;metabolic process;nuclear export;nuclear transport;nucleocytoplasmic transport;primar…	8.01568	8.06328	7.98498	7.99731	8.02548	8.02596	8.06103	8.012	8.04848	8.03514	8.0245	8.01436
	P39053-3	Dynamin-1	Dnm1	adult behavior;adult locomotory behavior;behavior;cell communication;cell-cell signaling;cellular component assembly;cellular component organization;cellular component organization at cellular level;cellular component organization or biogenesis;cellular component organization or biogenesis at cellular level;cellular macromolecule metabolic process;cellular membrane organization;cellular metabolic…	7.42967	7.51357	7.45462	7.43415	7.63016	7.49194	7.44033	7.48551	7.44695	7.58985	7.5342	7.51151
	P39053-4;P39053-5;P39053;P39053-2;P39053-6	Dynamin-1	Dnm1	adult behavior;adult locomotory behavior;behavior;cell communication;cell-cell signaling;cellular component assembly;cellular component organization;cellular component organization at cellular level;cellular component organization or biogenesis;cellular component organization or biogenesis at cellular level;cellular macromolecule metabolic process;cellular membrane organization;cellular metabolic…	8.9135	9.04084	9.00653	9.00857	9.00809	9.027	9.01206	9.02063	9.02174	9.04671	9.01607	9.02325
	P40124	Adenylyl cyclase-associated protein 1	Cap1	actin cytoskeleton organization;actin filament-based process;ameboidal cell migration;anatomical structure morphogenesis;cell migration;cell morphogenesis;cell motility;cellular component morphogenesis;cellular component movement;cellular component organization;cellular component organization at cellular level;cellular component organization or biogenesis;cellular component organization or biogen…	8.04692	8.11306	8.07997	8.09106	8.06916	8.0973	8.10589	8.09875	8.13223	8.12551	8.09802	8.11613
	P40142	Transketolase	Tkt	alcohol metabolic process;aldehyde biosynthetic process;biological regulation;biosynthetic process;carbohydrate metabolic process;cellular aldehyde metabolic process;cellular biosynthetic process;cellular carbohydrate metabolic process;cellular metabolic process;cellular process;glyceraldehyde-3-phosphate biosynthetic process;glyceraldehyde-3-phosphate metabolic process;metabolic process;monosacc…	8.28211	8.29229	8.33514	8.3116	8.3343	8.30877	8.35171	8.35097	8.28409	8.32054	8.31529	8.30672
	P40240	CD9 antigen	Cd9	anatomical structure development;anatomical structure formation involved in morphogenesis;biological adhesion;biological regulation;brain development;cell adhesion;cell development;cell junction assembly;cell junction organization;cell-cell junction assembly;cell-cell junction organization;cellular component assembly;cellular component assembly at cellular level;cellular component assembly involv…	7.32638	7.39558	7.49852	7.32572	7.3667	7.39761	7.39318	7.38329	7.32638	7.15222	7.25657	7.37514
	P41105	60S ribosomal protein L28	Rpl28	biosynthetic process;cellular biosynthetic process;cellular macromolecule biosynthetic process;cellular macromolecule metabolic process;cellular metabolic process;cellular process;cellular protein metabolic process;macromolecule biosynthetic process;macromolecule metabolic process;metabolic process;primary metabolic process;protein metabolic process;translation	6.91839	6.96611	6.89011	6.93254	6.84094	6.87655	6.90983	6.87848	6.96095	6.89448	6.92043	6.89854
	P42125	Enoyl-CoA delta isomerase 1, mitochondrial	Eci1	carboxylic acid catabolic process;carboxylic acid metabolic process;catabolic process;cellular catabolic process;cellular ketone metabolic process;cellular lipid catabolic process;cellular lipid metabolic process;cellular metabolic process;cellular process;fatty acid beta-oxidation;fatty acid catabolic process;fatty acid metabolic process;fatty acid oxidation;lipid catabolic process;lipid metabol…	6.61803	6.53145	6.58676	6.63398	6.61002	6.56126	6.5316	6.68976	6.62041	6.58836	6.68285	6.66521
	P42208;F6WYM0;D3YYB1;D3Z3C0	Septin-2	Sept2	anatomical structure formation involved in morphogenesis;biological regulation;cell cycle;cell cycle phase;cell cycle process;cell division;cell projection assembly;cell projection organization;cell surface receptor linked signaling pathway;cellular component assembly;cellular component assembly at cellular level;cellular component assembly involved in morphogenesis;cellular component organizatio…	6.84	6.84719	6.88774	6.85498	6.90138	6.84052	6.89632	6.91674	6.90016	6.97205	6.85893	6.88215
	P42669	Transcriptional activator protein Pur-alpha	Pura	anatomical structure development;apoptosis;biological regulation;biosynthetic process;cell cycle checkpoint;cell death;cell differentiation;cell proliferation;cellular biosynthetic process;cellular developmental process;cellular macromolecule biosynthetic process;cellular macromolecule metabolic process;cellular metabolic process;cellular nitrogen compound metabolic process;cellular process;death…	7.44911	7.58841	7.55037	7.51915	7.50527	7.53763	7.51116	7.50175	7.59878	7.62103	7.4231	7.5576
	P42932;H3BL49	T-complex protein 1 subunit theta	Cct8	binding of sperm to zona pellucida;cell recognition;cell-cell recognition;cellular component assembly;cellular component assembly at cellular level;cellular component organization;cellular component organization at cellular level;cellular component organization or biogenesis;cellular component organization or biogenesis at cellular level;cellular macromolecule metabolic process;cellular metabolic…	7.73749	7.7187	7.68594	7.70635	7.69155	7.70847	7.7336	7.7215	7.72892	7.7583	7.77181	7.72072
	P43006;P43006-2;A2APL5;P43006-3	Excitatory amino acid transporter 2	Slc1a2	acidic amino acid transport;adult behavior;aging;amine transport;amino acid import;amino acid transport;anatomical structure development;anion transport;aspartate transport;behavior;biological regulation;carboxylic acid transport;cell communication;cellular process;cellular response to external stimulus;cellular response to extracellular stimulus;cellular response to stimulus;D-amino acid transpo…	8.79088	8.81343	8.74616	8.45233	8.82744	8.77585	8.76664	8.77079	8.745	8.80194	8.6597	8.80098
	Q9DCW5;P43024	Cytochrome c oxidase subunit 6A, mitochondrial;Cytochrome c oxidase subunit 6A1, mitochondrial	Cox6a1		7.89216	7.978	7.87201	7.91307	7.88253	7.94162	7.90712	7.53446	7.82714	7.47952	7.74352	7.55847
	P43274	Histone H1.4	Hist1h1e	biological regulation;cellular component assembly;cellular component assembly at cellular level;cellular component organization;cellular component organization at cellular level;cellular component organization or biogenesis;cellular component organization or biogenesis at cellular level;cellular macromolecular complex assembly;cellular macromolecular complex subunit organization;cellular process;…	7.52414	7.47145	7.54371	7.49652	7.43525	7.44369	7.48979	7.46048	7.49288	7.31558	7.3659	7.43585
	P43277	Histone H1.3	Hist1h1d	biological regulation;cellular component assembly;cellular component assembly at cellular level;cellular component organization;cellular component organization at cellular level;cellular component organization or biogenesis;cellular component organization or biogenesis at cellular level;cellular macromolecular complex assembly;cellular macromolecular complex subunit organization;cellular process;…	6.76039	6.62086	6.68133	6.63162	6.60678	6.61407	6.70826	6.47859	6.66272	6.65865	6.64027	6.47678
	P45376;D3YVJ7	Aldose reductase	Akr1b1;Akr1b3		7.57414	7.59594	7.59429	7.56924	7.56434	7.58925	7.62602	7.5847	7.58934	7.56402	7.58746	7.60105
	P45591	Cofilin-2	Cfl2	actin cytoskeleton organization;actin filament depolymerization;actin filament organization;actin filament-based process;actin polymerization or depolymerization;actomyosin structure organization;anatomical structure homeostasis;biological regulation;cellular component disassembly;cellular component disassembly at cellular level;cellular component organization;cellular component organization at c…	6.71612	6.72316	6.77976	6.72188	6.82544	6.81175	6.79055	6.86495	6.80362	6.81715	6.78211	6.90403
	P45878	Peptidyl-prolyl cis-trans isomerase FKBP2	Fkbp2	cellular macromolecule metabolic process;cellular metabolic process;cellular process;cellular protein metabolic process;chaperone-mediated protein folding;macromolecule metabolic process;macromolecule modification;metabolic process;peptidyl-amino acid modification;peptidyl-proline modification;primary metabolic process;protein folding;protein metabolic process;protein modification process;protein…	6.61028	6.58573	6.47328	6.55279	6.61141	6.51786	6.55172	6.5606	6.59457	6.69793	6.64373	6.50414
	P45952	Medium-chain specific acyl-CoA dehydrogenase, mitochondrial	Acadm	amine biosynthetic process;amine metabolic process;anatomical structure development;betaine biosynthetic process;betaine metabolic process;biological regulation;biosynthetic process;carbohydrate biosynthetic process;carbohydrate metabolic process;carboxylic acid biosynthetic process;carboxylic acid catabolic process;carboxylic acid metabolic process;cardiac cell differentiation;cardiac muscle cel…	6.43151	6.50357	6.29924	6.48718	6.27766	6.42712	6.39681	6.38296	6.31373	6.34744	6.55042	6.27302
	P46096	Synaptotagmin-1	Syt1	biological regulation;calcium ion-dependent exocytosis of neurotransmitter;cellular component organization;cellular component organization at cellular level;cellular component organization or biogenesis;cellular component organization or biogenesis at cellular level;cellular membrane fusion;cellular membrane organization;cellular process;endocytosis;establishment of localization;establishment of …	8.61248	8.61603	8.60646	8.41051	8.66556	8.64377	8.59953	8.64968	8.64015	8.67277	8.64292	8.67455
	P46460	Vesicle-fusing ATPase	Nsf	biological regulation;cation transport;cellular process;establishment of localization;establishment of localization in cell;establishment of protein localization;Golgi to plasma membrane protein transport;Golgi to plasma membrane transport;Golgi vesicle docking;Golgi vesicle transport;intracellular protein transport;intracellular transport;intra-Golgi vesicle-mediated transport;ion transport;memb…	8.78493	8.88717	8.88263	8.88299	8.86697	8.86921	8.88429	8.85992	8.88818	8.89698	8.87655	8.8697
	Q8BVQ9;P46471	26S protease regulatory subunit 7	Psmc2	biological regulation;catabolic process;cell differentiation;cellular catabolic process;cellular developmental process;cellular macromolecule catabolic process;cellular macromolecule metabolic process;cellular metabolic process;cellular process;developmental process;ER-associated protein catabolic process;macromolecule catabolic process;macromolecule metabolic process;metabolic process;modificati…	6.83026	6.83764	6.81329	6.81817	6.78406	6.77473	6.79085	6.81536	6.88548	6.87623	6.82102	6.83496
	P46638;G3UY29;E9Q3P9;F8WGS1;P62492;G3UZD3;G3UZL4	Ras-related protein Rab-11B;Ras-related protein Rab-11A	Rab11b;Rab11a	anatomical structure morphogenesis;astral microtubule organization;biological regulation;cation transport;cell cycle process;cell morphogenesis;cell morphogenesis involved in differentiation;cell projection organization;cellular component assembly;cellular component assembly at cellular level;cellular component morphogenesis;cellular component organization;cellular component organization at cellu…	7.47951	7.49239	7.49405	7.51391	7.46687	7.49384	7.52383	7.51522	7.55499	7.47166	7.49418	7.54712
	P46660	Alpha-internexin	Ina	anatomical structure development;cell differentiation;cellular component organization;cellular component organization at cellular level;cellular component organization or biogenesis;cellular component organization or biogenesis at cellular level;cellular developmental process;cellular process;cytoskeleton organization;developmental process;intermediate filament cytoskeleton organization;intermedi…	8.22968	8.31388	8.34483	8.35532	8.32522	8.32296	8.3849	8.33512	8.3239	8.2122	8.24052	8.31531
	P46664	Adenylosuccinate synthetase isozyme 2	Adss	amine metabolic process;AMP biosynthetic process;AMP metabolic process;aspartate family amino acid metabolic process;aspartate metabolic process;biosynthetic process;carboxylic acid metabolic process;cellular amine metabolic process;cellular amino acid metabolic process;cellular biosynthetic process;cellular ketone metabolic process;cellular metabolic process;cellular nitrogen compound biosynthet…	6.70025	6.65232	6.66066	6.67686	6.7749	6.69398	6.62468	6.7096	6.57879	6.57616	6.5912	6.65181
	P46935	E3 ubiquitin-protein ligase NEDD4	Nedd4	adaptive immune response;anatomical structure development;anatomical structure morphogenesis;biological regulation;blood vessel morphogenesis;catabolic process;cell activation;cell projection organization;cellular catabolic process;cellular chemical homeostasis;cellular component organization;cellular component organization at cellular level;cellular component organization or biogenesis;cellular …	6.44318	6.29474	6.30355	6.35327	6.26933	6.26035	6.29538	6.24371	6.3083	6.30622	6.34214	6.35901
	P47708	Rabphilin-3A	Rph3a	biological regulation;calcium ion-dependent exocytosis of neurotransmitter;cellular component organization;cellular component organization at cellular level;cellular component organization or biogenesis;cellular component organization or biogenesis at cellular level;cellular membrane fusion;cellular membrane organization;cellular process;establishment of localization;establishment of localization…	7.65566	7.68433	7.67841	7.68661	7.66924	7.71768	7.6631	7.70636	7.661	7.67206	7.6256	7.66366
	P47738	Aldehyde dehydrogenase, mitochondrial	Aldh2	alcohol catabolic process;alcohol metabolic process;catabolic process;ethanol catabolic process;ethanol metabolic process;metabolic process;primary alcohol catabolic process;primary alcohol metabolic process;small molecule catabolic process;small molecule metabolic process	7.58349	7.59571	7.62272	7.62358	7.64931	7.59623	7.63835	7.62486	7.57954	7.61351	7.57828	7.59211
	P47754;D6RCW7	F-actin-capping protein subunit alpha-2	Capza2	actin filament capping;barbed-end actin filament capping;biological regulation;cellular component organization;cellular component organization or biogenesis;negative regulation of actin filament depolymerization;negative regulation of actin filament polymerization;negative regulation of biological process;negative regulation of cellular component organization;negative regulation of cellular proce…	8.00595	8.00516	8.02787	8.0218	8.09235	8.03495	8.03963	8.06179	8.0631	8.07955	8.02219	8.02453
	P47757-2;A2AMW0;A2AMV7;P47757;F7CAZ6	F-actin-capping protein subunit beta	Capzb	actin cytoskeleton organization;actin filament capping;actin filament-based process;anatomical structure development;anatomical structure morphogenesis;barbed-end actin filament capping;biological regulation;cell development;cell morphogenesis;cell projection assembly;cell projection organization;cellular component assembly;cellular component assembly at cellular level;cellular component morphoge…	7.76192	7.78772	7.80082	7.81797	7.75546	7.82303	7.78744	7.84617	7.82181	7.83694	7.84372	7.82337
	P47791-2;P47791	Glutathione reductase, mitochondrial	Gsr	amine metabolic process;biological regulation;carboxylic acid metabolic process;cell redox homeostasis;cellular amine metabolic process;cellular amino acid metabolic process;cellular homeostasis;cellular ketone metabolic process;cellular metabolic process;cellular modified amino acid metabolic process;cellular nitrogen compound metabolic process;cellular process;glutathione metabolic process;home…	7.05453	7.05003	7.01507	6.96494	7.07605	7.08136	7.13786	6.96436	6.96349	7.06549	7.03839	7.01379
	P47809	Dual specificity mitogen-activated protein kinase kinase 4	Map2k4	activation of JUN kinase activity;activation of MAPK activity;apoptosis;biological regulation;cell death;cell growth;cell growth involved in cardiac muscle cell development;cellular macromolecule metabolic process;cellular metabolic process;cellular process;cellular protein metabolic process;cellular response to abiotic stimulus;cellular response to external stimulus;cellular response to mechanic…	6.93316	6.86169	6.80145	6.70824	6.88396	6.90147	6.89904	6.85609	6.89792	6.97193	6.84762	6.85935
	P47857	ATP-dependent 6-phosphofructokinase, muscle type	Pfkm	alcohol catabolic process;alcohol metabolic process;anatomical structure homeostasis;biological regulation;carbohydrate catabolic process;carbohydrate homeostasis;carbohydrate metabolic process;carbohydrate phosphorylation;catabolic process;cellular carbohydrate catabolic process;cellular carbohydrate metabolic process;cellular component assembly;cellular component organization;cellular component…	7.99936	8.06211	8.04267	8.06571	8.05017	8.06793	8.04564	8.06314	8.08764	8.0825	8.06039	8.07662
	P47911;E9PUX4	60S ribosomal protein L6	Rpl6;Gm5428	biosynthetic process;cellular biosynthetic process;cellular macromolecule biosynthetic process;cellular macromolecule metabolic process;cellular metabolic process;cellular process;cellular protein metabolic process;macromolecule biosynthetic process;macromolecule metabolic process;metabolic process;primary metabolic process;protein metabolic process;translation	7.37648	7.41263	7.2904	7.31981	7.3357	7.34129	7.35068	7.27333	7.35775	7.35024	7.32626	7.34045
	P47962;D3YYV8	60S ribosomal protein L5	Rpl5	biosynthetic process;cellular biosynthetic process;cellular component biogenesis;cellular component biogenesis at cellular level;cellular component organization or biogenesis;cellular component organization or biogenesis at cellular level;cellular macromolecule biosynthetic process;cellular macromolecule metabolic process;cellular metabolic process;cellular nitrogen compound metabolic process;cel…	7.3347	7.34867	7.31661	7.30868	7.34165	7.31466	7.37326	7.32248	7.30812	7.35541	7.3739	7.32714
	P47963;D3YX54	60S ribosomal protein L13	Rpl13	biosynthetic process;cellular biosynthetic process;cellular macromolecule biosynthetic process;cellular macromolecule metabolic process;cellular metabolic process;cellular process;cellular protein metabolic process;macromolecule biosynthetic process;macromolecule metabolic process;metabolic process;primary metabolic process;protein metabolic process;translation	7.33868	7.31221	7.21876	7.25524	7.25755	7.227	7.27694	7.28037	7.30483	7.30487	7.22633	7.27357
	P48036	Annexin A5	Anxa5	biological regulation;blood coagulation;coagulation;hemostasis;multicellular organismal process;negative regulation of biological process;negative regulation of coagulation;negative regulation of multicellular organismal process;regulation of biological process;regulation of biological quality;regulation of body fluid levels;regulation of coagulation;regulation of multicellular organismal process…	7.56727	7.59547	7.61105	7.6076	7.66938	7.59726	7.62974	7.60874	7.59579	7.59185	7.6635	7.64065
	P48318	Glutamate decarboxylase 1	Gad1	behavior;behavioral interaction between organisms;biological regulation;biosynthetic process;carboxylic acid metabolic process;cellular biosynthetic process;cellular ketone metabolic process;cellular metabolic process;cellular process;exploration behavior;locomotory behavior;locomotory exploration behavior;metabolic process;multi-organism process;neurotransmitter biosynthetic process;neurotransmi…	6.72502	6.84284	6.80813	6.78339	6.75884	6.77925	6.75074	6.83437	6.88231	6.85059	6.75428	6.82976
	P48320	Glutamate decarboxylase 2	Gad2	amine catabolic process;amine metabolic process;biological regulation;biosynthetic process;carboxylic acid catabolic process;carboxylic acid metabolic process;catabolic process;cellular amine metabolic process;cellular amino acid catabolic process;cellular amino acid metabolic process;cellular biosynthetic process;cellular catabolic process;cellular ketone metabolic process;cellular metabolic pro…	7.19964	7.27955	7.29218	7.16435	7.26392	7.27321	7.25496	7.17419	7.20333	7.29649	7.07181	7.22125
	P48678;P48678-2;P48678-3	Prelamin-A/C;Lamin-A/C	Lmna	anatomical structure development;biological regulation;cardiac cell development;cardiac muscle cell development;cell development;cellular component organization;cellular component organization at cellular level;cellular component organization or biogenesis;cellular component organization or biogenesis at cellular level;cellular developmental process;cellular localization;cellular macromolecule lo…	7.27285	7.31887	7.33412	7.28724	7.2791	7.32829	7.27977	7.29933	7.33272	7.29188	7.27092	7.31414
	P48722;P48722-2;E0CY23	Heat shock 70 kDa protein 4L	Hspa4l	cellular macromolecule metabolic process;cellular metabolic process;cellular process;cellular protein metabolic process;macromolecule metabolic process;metabolic process;primary metabolic process;protein folding;protein metabolic process;response to chemical stimulus;response to organic substance;response to stimulus;response to stress;response to topologically incorrect protein;response to unfol…	7.57177	7.59905	7.61728	7.65158	7.65923	7.61568	7.60222	7.65917	7.6578	7.67731	7.61841	7.63009
	P48758	Carbonyl reductase [NADPH] 1	Cbr1	cell differentiation;cellular developmental process;cellular ketone metabolic process;cellular metabolic process;cellular process;cofactor metabolic process;developmental process;drug metabolic process;epithelial cell differentiation;fat-soluble vitamin metabolic process;metabolic process;oxidation-reduction process;quinone cofactor metabolic process;small molecule metabolic process;vitamin K met…	7.66701	7.72979	7.67158	7.71814	7.71717	7.70239	7.71913	7.67011	7.70877	7.72798	7.77426	7.74634
	P48771	Cytochrome c oxidase subunit 7A2, mitochondrial	Cox7a2		7.49899	7.46602	7.54197	7.5607	7.56865	7.57735	7.60978	7.72048	7.62926	7.67942	7.62236	7.58292
	P48774;E9PVM7;E9PV63	Glutathione S-transferase Mu 5	Gstm5	amine metabolic process;benzene-containing compound metabolic process;carboxylic acid metabolic process;catabolic process;cellular amine metabolic process;cellular amino acid metabolic process;cellular aromatic compound metabolic process;cellular catabolic process;cellular detoxification of nitrogen compound;cellular ketone metabolic process;cellular metabolic process;cellular modified amino acid…	7.42668	7.49399	7.5033	7.54226	7.62758	7.53795	7.52013	7.52816	7.55375	7.56397	7.53634	7.55413
	P48962	ADP/ATP translocase 1	Slc25a4	apoptotic mitochondrial changes;biological regulation;cellular component organization;cellular component organization at cellular level;cellular component organization or biogenesis;cellular component organization or biogenesis at cellular level;cellular process;establishment of localization;mitochondrion organization;negative regulation of biological process;negative regulation of cell death;neg…	9.16228	9.19804	9.17303	9.17256	9.12118	9.16169	9.16459	9.1534	9.14013	9.18252	9.16207	9.14534
	P49312;Q5EBP8;J3QK72;P49312-2	Heterogeneous nuclear ribonucleoprotein A1;Heterogeneous nuclear ribonucleoprotein A1, N-terminally processed	Hnrnpa1	alternative nuclear mRNA splicing, via spliceosome;cellular macromolecule metabolic process;cellular metabolic process;cellular nitrogen compound metabolic process;cellular process;establishment of localization;establishment of localization in cell;establishment of RNA localization;intracellular transport;macromolecule metabolic process;metabolic process;mRNA metabolic process;mRNA processing;mRN…	7.66265	7.63367	7.59037	7.6875	7.66856	7.62891	7.58531	7.68383	7.66196	7.7364	7.71341	7.70332
	P49443	Protein phosphatase 1A	Ppm1a	biological regulation;cell surface receptor linked signaling pathway;cellular macromolecule metabolic process;cellular metabolic process;cellular process;cellular protein metabolic process;cellular response to chemical stimulus;cellular response to endogenous stimulus;cellular response to growth factor stimulus;cellular response to organic substance;cellular response to stimulus;cellular response…	6.80503	6.79727	6.86724	6.87675	6.83212	6.93877	6.81608	6.86685	6.88822	6.82111	6.74358	6.82508
	P49615	Cyclin-dependent-like kinase 5	Cdk5	actin cytoskeleton organization;actin filament-based process;adult behavior;anatomical structure development;anatomical structure formation involved in morphogenesis;anatomical structure morphogenesis;apoptosis;associative learning;axon guidance;axonogenesis;behavior;behavioral response to cocaine;biological adhesion;biological regulation;calcium ion import;calcium ion transmembrane transport;cal…	7.04485	7.08788	7.03093	7.03779	7.06362	7.04103	7.03763	6.9937	6.98254	7.04292	6.9776	6.99816
	P49722	Proteasome subunit alpha type-2	Psma2	catabolic process;cellular catabolic process;cellular macromolecule catabolic process;cellular macromolecule metabolic process;cellular metabolic process;cellular process;macromolecule catabolic process;macromolecule metabolic process;metabolic process;modification-dependent macromolecule catabolic process;modification-dependent protein catabolic process;multi-organism process;primary metabolic p…	7.37425	7.38079	7.34113	7.34945	7.46413	7.40749	7.34315	7.36166	7.38483	7.36482	7.3502	7.4134
	P50114	Protein S100-B	S100b	astrocyte differentiation;behavior;biological regulation;calcium ion homeostasis;cation homeostasis;cell differentiation;cellular calcium ion homeostasis;cellular cation homeostasis;cellular chemical homeostasis;cellular developmental process;cellular divalent inorganic cation homeostasis;cellular homeostasis;cellular ion homeostasis;cellular metabolic process;cellular metal ion homeostasis;cellu…	7.19606	7.11963	7.2183	7.15461	7.18241	7.18749	7.17978	7.12827	7.10834	6.97342	7.09363	7.1201
	P50247	Adenosylhomocysteinase	Ahcy	cellular metabolic process;cellular process;metabolic process;one-carbon metabolic process;small molecule metabolic process	7.25356	7.27761	7.23637	7.29427	7.22469	7.22121	7.19991	7.28429	7.25487	7.28957	7.2528	7.27206
	P50396	Rab GDP dissociation inhibitor alpha	Gdi1	biological regulation;cellular process;cellular response to stimulus;establishment of localization;establishment of protein localization;intracellular signal transduction;negative regulation of axonogenesis;negative regulation of biological process;negative regulation of cell development;negative regulation of cell differentiation;negative regulation of cell projection organization;negative regul…	8.67946	8.72211	8.68079	8.69997	8.71696	8.72336	8.69736	8.745	8.7285	8.7631	8.72735	8.72595
	P50516;P50516-2	V-type proton ATPase catalytic subunit A	Atp6v1a	ATP hydrolysis coupled proton transport;ATP metabolic process;cation transport;cellular metabolic process;cellular nitrogen compound metabolic process;cellular process;energy coupled proton transport, against electrochemical gradient;establishment of localization;heterocycle metabolic process;hydrogen transport;ion transmembrane transport;ion transport;metabolic process;monovalent inorganic catio…	8.78499	8.84535	8.81228	8.82283	8.81867	8.83913	8.78742	8.86779	8.82137	8.8567	8.83747	8.83173
	P50518	V-type proton ATPase subunit E 1	Atp6v1e1	ATP hydrolysis coupled proton transport;cation transport;cellular process;energy coupled proton transport, against electrochemical gradient;establishment of localization;hydrogen transport;ion transmembrane transport;ion transport;monovalent inorganic cation transport;proton transport;transmembrane transport;transport	8.27908	8.32474	8.2459	8.3637	8.29338	8.29827	8.27452	8.3551	8.37606	8.37323	8.32635	8.37087
	P50544;B1AR28	Very long-chain specific acyl-CoA dehydrogenase, mitochondrial	Acadvl	biological regulation;carboxylic acid catabolic process;carboxylic acid metabolic process;catabolic process;cell differentiation;cellular catabolic process;cellular developmental process;cellular ketone metabolic process;cellular lipid catabolic process;cellular lipid metabolic process;cellular metabolic process;cellular process;developmental process;epithelial cell differentiation;fatty acid bet…	6.81107	6.77442	6.76521	6.76993	6.75236	6.74816	6.75008	6.82609	6.76027	6.72904	6.78563	6.74205
	P50580;D3YVH7	Proliferation-associated protein 2G4	Pa2g4	biological regulation;biosynthetic process;cellular biosynthetic process;cellular macromolecule biosynthetic process;cellular macromolecule metabolic process;cellular metabolic process;cellular nitrogen compound metabolic process;cellular process;macromolecule biosynthetic process;macromolecule metabolic process;metabolic process;ncRNA metabolic process;ncRNA processing;negative regulation of apo…	6.92979	6.92467	6.88453	6.91397	6.82137	6.95484	6.86659	7.01991	6.98147	7.04898	6.94427	6.9361
	P51150	Ras-related protein Rab-7a	Rab7a	anatomical structure homeostasis;biological regulation;bone resorption;catabolic process;cation homeostasis;cellular catabolic process;cellular cation homeostasis;cellular chemical homeostasis;cellular component organization;cellular component organization at cellular level;cellular component organization or biogenesis;cellular component organization or biogenesis at cellular level;cellular homeo…	7.84209	7.86338	7.83316	7.85447	7.8557	7.83981	7.8687	7.83615	7.843	7.92412	7.90621	7.85341
	P51174	Long-chain specific acyl-CoA dehydrogenase, mitochondrial	Acadl	amine catabolic process;amine metabolic process;betaine catabolic process;betaine metabolic process;biological regulation;carboxylic acid catabolic process;carboxylic acid metabolic process;carnitine catabolic process;carnitine metabolic process;carnitine metabolic process, CoA-linked;catabolic process;cellular amine metabolic process;cellular amino acid catabolic process;cellular amino acid meta…	6.8965	6.89829	6.88022	6.9031	6.87966	6.89427	6.90869	6.92499	6.84388	6.88119	6.87677	6.88685
	P51410;G3UW34;D3Z629;D3YZT0	60S ribosomal protein L9	Rpl9	biosynthetic process;cellular biosynthetic process;cellular macromolecule biosynthetic process;cellular macromolecule metabolic process;cellular metabolic process;cellular process;cellular protein metabolic process;macromolecule biosynthetic process;macromolecule metabolic process;metabolic process;primary metabolic process;protein metabolic process;translation	7.06488	7.12742	7.06717	7.12291	7.1309	7.13429	7.10717	7.0832	7.16303	7.06039	7.22034	7.11074
	P51660	Peroxisomal multifunctional enzyme type 2;(3R)-hydroxyacyl-CoA dehydrogenase;Enoyl-CoA hydratase 2	Hsd17b4	anatomical structure development;androgen metabolic process;biological regulation;carboxylic acid catabolic process;carboxylic acid metabolic process;catabolic process;cell development;cell differentiation;cellular catabolic process;cellular developmental process;cellular hormone metabolic process;cellular ketone metabolic process;cellular lipid catabolic process;cellular lipid metabolic process;…	6.6138	6.6416	6.63133	6.5908	6.50159	6.59905	6.65619	6.59157	6.62709	6.59567	6.51128	6.56745
	P51859;E0CXA0	Hepatoma-derived growth factor	Hdgf	biological regulation;cellular process;negative regulation of biological process;negative regulation of biosynthetic process;negative regulation of cellular biosynthetic process;negative regulation of cellular macromolecule biosynthetic process;negative regulation of cellular metabolic process;negative regulation of cellular process;negative regulation of gene expression;negative regulation of ma…	6.74299	6.73451	6.7759	6.74921	6.72074	6.67249	6.68465	6.75014	6.7122	6.61646	6.68096	6.55907
	P51863	V-type proton ATPase subunit d 1	Atp6v0d1	anatomical structure development;anatomical structure formation involved in morphogenesis;ATP hydrolysis coupled proton transport;brain development;cation transport;cell projection assembly;cell projection organization;cellular component assembly;cellular component assembly at cellular level;cellular component assembly involved in morphogenesis;cellular component organization;cellular component o…	8.04015	8.1088	8.0888	8.08196	8.13075	8.08766	8.06296	8.12823	8.07722	8.18242	8.09459	8.0769
	P51881	ADP/ATP translocase 2;ADP/ATP translocase 2, N-terminally processed	Slc25a5	biological regulation;cellular process;chromosome segregation;establishment of localization;positive regulation of biological process;positive regulation of cell proliferation;positive regulation of cellular process;regulation of biological process;regulation of cell proliferation;regulation of cellular process;transmembrane transport;transport	8.46449	8.48983	8.45314	8.48045	8.45119	8.49524	8.51433	8.42226	8.4724	8.46107	8.4349	8.42282
	P52196	Thiosulfate sulfurtransferase	Tst	cell differentiation;cellular developmental process;cellular process;developmental process;epithelial cell differentiation;establishment of localization;establishment of localization in cell;establishment of RNA localization;intracellular transport;mitochondrial transport;nucleic acid transport;nucleobase-containing compound transport;RNA import into mitochondrion;RNA transport;rRNA import into m…	6.97081	6.94947	6.93967	6.94354	6.99645	6.89541	6.91807	6.95231	7.03763	6.97593	6.99961	6.89191
	P52480	Pyruvate kinase PKM	Pkm	alcohol catabolic process;alcohol metabolic process;carbohydrate catabolic process;carbohydrate metabolic process;catabolic process;cell death;cellular carbohydrate catabolic process;cellular carbohydrate metabolic process;cellular metabolic process;cellular process;death;generation of precursor metabolites and energy;glucose catabolic process;glucose metabolic process;glycolysis;hexose catabolic…	9.13335	9.13924	9.13363	9.12712	9.14085	9.1368	9.13921	9.10483	9.11509	9.13328	9.10233	9.11395
	P52480-2	Pyruvate kinase PKM	Pkm	alcohol catabolic process;alcohol metabolic process;carbohydrate catabolic process;carbohydrate metabolic process;catabolic process;cell death;cellular carbohydrate catabolic process;cellular carbohydrate metabolic process;cellular metabolic process;cellular process;death;generation of precursor metabolites and energy;glucose catabolic process;glucose metabolic process;glycolysis;hexose catabolic…	7.99934	8.04414	8.07342	8.02894	8.07431	8.03754	8.03471	8.11483	8.17026	8.19831	8.0572	8.18444
	P52760	Ribonuclease UK114	Hrsp12		6.63786	6.78871	6.66051	6.6136	6.73791	6.90643	6.91158	6.97913	6.84482	6.85234	6.94885	6.87819
	P53810;J3QQ30;J3QPW1	Phosphatidylinositol transfer protein alpha isoform	Pitpna	establishment of localization;transport	7.33864	7.42001	7.33162	7.37826	7.35923	7.32787	7.39391	7.40737	7.39024	7.35557	7.47731	7.3316
	P53994	Ras-related protein Rab-2A	Rab2a	biological regulation;cellular component organization;cellular component organization at cellular level;cellular component organization or biogenesis;cellular component organization or biogenesis at cellular level;cellular process;cellular response to stimulus;establishment of localization;establishment of localization in cell;establishment of protein localization;Golgi organization;intracellular…	7.94818	7.96523	7.91003	7.93924	7.97008	7.92347	7.94107	7.98084	7.97382	8.02105	7.95507	7.96924
	P54071	Isocitrate dehydrogenase [NADP], mitochondrial	Idh2	2-oxoglutarate metabolic process;acetyl-CoA catabolic process;acetyl-CoA metabolic process;carbohydrate metabolic process;carboxylic acid metabolic process;catabolic process;cellular aldehyde metabolic process;cellular carbohydrate metabolic process;cellular catabolic process;cellular ketone metabolic process;cellular metabolic process;cellular process;coenzyme catabolic process;coenzyme metaboli…	7.52725	7.52624	7.50307	7.51258	7.54793	7.51237	7.57276	7.51861	7.46655	7.54973	7.56049	7.47861
	P54227;D3Z5N2;D3Z1Z8	Stathmin	Stmn1	anatomical structure development;anatomical structure morphogenesis;axonogenesis;biological regulation;brain development;cell cycle process;cell part morphogenesis;cell projection morphogenesis;cell projection organization;cellular component disassembly;cellular component disassembly at cellular level;cellular component morphogenesis;cellular component organization;cellular component organization…	6.81943	6.83449	6.72838	6.77343	6.75403	6.70043	6.7182	6.68791	6.85024	6.86584	6.87997	6.82965
	P54728	UV excision repair protein RAD23 homolog B	Rad23b	biological regulation;catabolic process;cellular catabolic process;cellular component organization;cellular component organization at cellular level;cellular component organization or biogenesis;cellular component organization or biogenesis at cellular level;cellular macromolecule catabolic process;cellular macromolecule metabolic process;cellular metabolic process;cellular nitrogen compound meta…	6.76229	6.86344	6.76879	6.78132	6.67277	6.80988	6.72464	6.58795	6.73741	6.58763	6.67382	6.67201
	P54775	26S protease regulatory subunit 6B	Psmc4	anatomical structure development;biological regulation;blastocyst development;catabolic process;cellular catabolic process;cellular macromolecule catabolic process;cellular macromolecule metabolic process;cellular metabolic process;cellular process;developmental process;ER-associated protein catabolic process;macromolecule catabolic process;macromolecule metabolic process;metabolic process;modifi…	6.99808	6.97923	6.9737	6.93338	6.97345	6.99833	6.92994	6.93637	6.95803	6.90045	6.93562	6.95975
	P54822;E9Q242;E9Q3T7	Adenylosuccinate lyase	Adsl	aerobic respiration;AMP biosynthetic process;AMP metabolic process;biosynthetic process;cellular biosynthetic process;cellular component assembly;cellular component organization;cellular component organization or biogenesis;cellular metabolic process;cellular nitrogen compound biosynthetic process;cellular nitrogen compound metabolic process;cellular process;cellular respiration;'de novo' AMP bio…	6.45306	6.34974	6.21534	6.44189	6.45542	6.35441	6.35945	6.4455	6.35442	6.4563	6.4263	6.42077
	P54823	Probable ATP-dependent RNA helicase DDX6	Ddx6	biological regulation;cellular component assembly;cellular component assembly at cellular level;cellular component organization;cellular component organization at cellular level;cellular component organization or biogenesis;cellular component organization or biogenesis at cellular level;cellular macromolecular complex assembly;cellular macromolecular complex subunit organization;cellular macromol…	6.59366	6.56042	6.63331	6.54698	6.60894	6.56378	6.62463	6.56419	6.57752	6.59063	6.51758	6.48386
	P55066	Neurocan core protein	Ncan	anatomical structure development;biological adhesion;biological regulation;cell adhesion;cellular process;central nervous system development;developmental process;regulation of biological process;regulation of cellular component organization;regulation of cellular process;regulation of synapse organization;regulation of synapse structural plasticity;skeletal system development;system development	7.46198	7.41449	7.53483	7.46302	7.46978	7.43402	7.46201	7.51054	7.42188	7.41737	7.42954	7.43509
	P55258	Ras-related protein Rab-8A	Rab8a	anatomical structure formation involved in morphogenesis;anatomical structure morphogenesis;axonogenesis;biological regulation;cell part morphogenesis;cell projection assembly;cell projection morphogenesis;cell projection organization;cellular component assembly;cellular component assembly at cellular level;cellular component assembly involved in morphogenesis;cellular component morphogenesis;cel…	6.21716	6.26878	6.27614	6.26833	6.32132	6.26649	6.34452	6.26584	6.29903	6.24619	6.32845	6.32899
	P55264;P55264-2	Adenosine kinase	Adk	2'-deoxyribonucleotide biosynthetic process;2'-deoxyribonucleotide metabolic process;adenosine metabolic process;AMP biosynthetic process;AMP metabolic process;AMP salvage;biological regulation;biosynthetic process;cell proliferation;cellular biosynthetic process;cellular metabolic compound salvage;cellular metabolic process;cellular nitrogen compound biosynthetic process;cellular nitrogen compou…	6.8695	6.83813	6.88677	6.85165	6.8533	6.86253	6.88284	6.87573	6.90045	6.88786	6.9143	6.86761
	P56135;F8WHP8	ATP synthase subunit f, mitochondrial	Atp5j2	ATP biosynthetic process;ATP metabolic process;biosynthetic process;cation transport;cellular biosynthetic process;cellular metabolic process;cellular nitrogen compound biosynthetic process;cellular nitrogen compound metabolic process;cellular process;establishment of localization;heterocycle biosynthetic process;heterocycle metabolic process;hydrogen transport;ion transport;metabolic process;mon…	7.81426	7.78127	7.81578	7.84404	7.74461	7.79929	7.81922	7.84908	7.82494	7.85192	7.69772	7.80471
	P56391	Cytochrome c oxidase subunit 6B1	Cox6b1	anatomical structure development;developmental process;substantia nigra development	8.03196	8.07822	8.05732	8.0927	8.12792	8.10506	8.09092	8.06874	8.11353	7.98748	8.06792	8.137
	Q3U4W8;P56399	Ubiquitin carboxyl-terminal hydrolase;Ubiquitin carboxyl-terminal hydrolase 5	Usp5	biological regulation;catabolic process;cellular catabolic process;cellular macromolecule catabolic process;cellular macromolecule metabolic process;cellular metabolic process;cellular process;cellular protein metabolic process;macromolecule catabolic process;macromolecule metabolic process;macromolecule modification;metabolic process;modification-dependent macromolecule catabolic process;modific…	7.67569	7.76425	7.76756	7.78	7.73482	7.78136	7.74526	7.76516	7.79284	7.79551	7.74153	7.7619
	P56480	ATP synthase subunit beta, mitochondrial	Atp5b	anatomical structure formation involved in morphogenesis;angiogenesis;ATP biosynthetic process;ATP hydrolysis coupled proton transport;ATP metabolic process;ATP synthesis coupled proton transport;biological regulation;biosynthetic process;cation homeostasis;cation transport;cell differentiation;cellular biosynthetic process;cellular cation homeostasis;cellular chemical homeostasis;cellular develo…	9.33889	9.35271	9.38008	9.3814	9.36362	9.36605	9.39093	9.38755	9.41572	9.41367	9.39856	9.39823
	P56564	Excitatory amino acid transporter 1	Slc1a3	acidic amino acid transport;amine biosynthetic process;amine metabolic process;amine transport;amino acid import;amino acid transport;anatomical structure development;anatomical structure morphogenesis;anion transport;aspartate transport;auditory behavior;behavior;biological regulation;biosynthetic process;carboxylic acid biosynthetic process;carboxylic acid metabolic process;carboxylic acid tran…	8.02875	8.07866	8.04203	8.02743	8.06213	8.08402	8.02605	8.13524	8.09187	8.13452	8.097	8.11471
	P56812;D3Z7Q5	Programmed cell death protein 5	Pdcd5	biological regulation;cellular process;cellular response to chemical stimulus;cellular response to endogenous stimulus;cellular response to growth factor stimulus;cellular response to organic substance;cellular response to stimulus;cellular response to transforming growth factor beta stimulus;negative regulation of biological process;negative regulation of cell proliferation;negative regulation o…	6.31733	6.21528	6.3666	6.414	6.38502	6.36775	6.36665	6.53452	6.51455	6.55817	6.52277	6.47631
	Q8CFQ9;P56959;G3UXT7	RNA-binding protein FUS	Fus		6.99311	6.92909	6.92627	6.93288	6.93512	6.96067	7.03909	7.05896	6.99764	7.09958	6.95004	7.00553
	P57746	V-type proton ATPase subunit D	Atp6v1d	anatomical structure formation involved in morphogenesis;cation transport;cell projection assembly;cell projection organization;cellular component assembly;cellular component assembly at cellular level;cellular component assembly involved in morphogenesis;cellular component organization;cellular component organization at cellular level;cellular component organization or biogenesis;cellular compon…	7.41579	7.4636	7.43255	7.46391	7.51739	7.46166	7.50387	7.44854	7.51282	7.53899	7.55162	7.47387
	P57759	Endoplasmic reticulum resident protein 29	Erp29	activation of MAPK activity;biological regulation;cellular macromolecule metabolic process;cellular metabolic process;cellular process;cellular protein metabolic process;ER to Golgi vesicle-mediated transport;establishment of localization;establishment of localization in cell;establishment of protein localization;Golgi vesicle transport;intracellular transport;macromolecule metabolic process;macr…	6.79573	6.87788	6.80705	6.8929	6.80725	6.846	6.8583	6.88694	6.87032	6.86598	6.92725	6.88896
	P57776-3	Elongation factor 1-delta	Eef1d	biological regulation;biosynthetic process;cellular biosynthetic process;cellular macromolecule biosynthetic process;cellular macromolecule metabolic process;cellular metabolic process;cellular nitrogen compound metabolic process;cellular process;cellular response to abiotic stimulus;cellular response to ionizing radiation;cellular response to radiation;cellular response to stimulus;macromolecule…	7.21777	7.17682	7.13295	7.126	7.18665	7.21287	7.23027	7.23905	7.31704	7.27541	7.25166	7.28247
	P57780	Alpha-actinin-4	Actn4	actin cytoskeleton organization;actin filament bundle assembly;actin filament organization;actin filament-based process;biological regulation;cell junction assembly;cell junction organization;cell-cell junction assembly;cell-cell junction organization;cellular component assembly;cellular component assembly at cellular level;cellular component organization;cellular component organization at cellul…	7.46484	7.43369	7.42872	7.46556	7.44568	7.42984	7.46305	7.47063	7.41405	7.45898	7.45804	7.41245
	P58252	Elongation factor 2	Eef2	biological regulation;biosynthetic process;cell differentiation;cellular biosynthetic process;cellular developmental process;cellular macromolecule biosynthetic process;cellular macromolecule metabolic process;cellular metabolic process;cellular process;developmental process;hemopoietic progenitor cell differentiation;macromolecule biosynthetic process;macromolecule metabolic process;metabolic pr…	8.24734	8.24721	8.24238	8.23415	8.19739	8.23395	8.22803	8.24495	8.26259	8.25	8.225	8.2246
	P58281;P58281-2;H7BX01;E0CXD1	Dynamin-like 120 kDa protein, mitochondrial;Dynamin-like 120 kDa protein, form S1	Opa1	aging;anatomical structure formation involved in morphogenesis;apoptosis;biological regulation;cell aging;cell death;cellular component organization;cellular component organization at cellular level;cellular component organization or biogenesis;cellular component organization or biogenesis at cellular level;cellular membrane fusion;cellular membrane organization;cellular process;cellular response…	7.58457	7.63264	7.6343	7.62232	7.5917	7.60172	7.61284	7.62752	7.58011	7.7051	7.66355	7.64818
	P58389;A2AWE9	Serine/threonine-protein phosphatase 2A activator	Ppp2r4	biological regulation;cell cycle process;cellular component organization;cellular component organization at cellular level;cellular component organization or biogenesis;cellular component organization or biogenesis at cellular level;cellular macromolecule metabolic process;cellular metabolic process;cellular process;cellular protein metabolic process;cytoskeleton organization;macromolecule metabo…	6.61866	6.58027	6.67363	6.62388	6.60401	6.6506	6.54757	6.66782	6.61733	6.71727	6.62863	6.63728
	P58404-2;P58404	Striatin-4	Strn4		6.56246	6.57116	6.50023	6.56724	6.46641	6.51042	6.57865	6.38105	6.28828	6.19841	6.30316	6.55336
	P59325	Eukaryotic translation initiation factor 5	Eif5	biological regulation;posttranscriptional regulation of gene expression;regulation of biological process;regulation of biosynthetic process;regulation of cellular biosynthetic process;regulation of cellular macromolecule biosynthetic process;regulation of cellular metabolic process;regulation of cellular process;regulation of cellular protein metabolic process;regulation of gene expression;regula…	6.60799	6.673	6.58193	6.62086	6.66349	6.49218	6.60324	6.58704	6.52725	6.58079	6.65137	6.57372
	P59999;E9PWA7	Actin-related protein 2/3 complex subunit 4	Arpc4	actin cytoskeleton organization;actin filament organization;actin filament polymerization;actin filament-based process;actin nucleation;actin polymerization or depolymerization;Arp2/3 complex-mediated actin nucleation;biological regulation;cellular component assembly;cellular component assembly at cellular level;cellular component organization;cellular component organization at cellular level;cel…	7.9667	8.00173	7.99413	7.97992	8.01712	7.97033	8.03079	8.03077	8.07497	8.04202	8.07574	8.03463
	P60122	RuvB-like 1	Ruvbl1	biological regulation;biosynthetic process;cell cycle phase;cell cycle process;cell division;cellular biosynthetic process;cellular component organization;cellular component organization at cellular level;cellular component organization or biogenesis;cellular component organization or biogenesis at cellular level;cellular macromolecule biosynthetic process;cellular macromolecule metabolic process…	6.49631	6.50349	6.41589	6.44707	6.49369	6.37662	6.4537	6.51823	6.52837	6.36998	6.31648	6.4628
	P60202;P60202-2	Myelin proteolipid protein	Plp1	anatomical structure development;astrocyte development;axon ensheathment;axon ensheathment in central nervous system;biological regulation;biosynthetic process;carboxylic acid biosynthetic process;carboxylic acid metabolic process;cell development;cell maturation;cell surface receptor linked signaling pathway;cellular biosynthetic process;cellular developmental process;cellular ketone metabolic p…	9.1414	9.1354	9.16365	9.16068	9.17889	9.16913	9.30066	9.22535	9.1518	9.12129	9.12363	8.88028
	P60229	Eukaryotic translation initiation factor 3 subunit E	Eif3e	biological regulation;catabolic process;cellular catabolic process;cellular component assembly;cellular component assembly at cellular level;cellular component organization;cellular component organization at cellular level;cellular component organization or biogenesis;cellular component organization or biogenesis at cellular level;cellular macromolecular complex assembly;cellular macromolecular c…	6.91848	6.87073	6.80188	6.87665	6.76403	6.88932	6.87209	6.92971	6.89841	6.8684	6.91328	6.89741
	P60335	Poly(rC)-binding protein 1	Pcbp1	biological regulation;cellular macromolecule metabolic process;cellular metabolic process;cellular nitrogen compound metabolic process;cellular process;macromolecule metabolic process;metabolic process;mRNA metabolic process;mRNA processing;negative regulation of biological process;negative regulation of cellular metabolic process;negative regulation of cellular process;negative regulation of mac…	7.63988	7.62566	7.60658	7.68706	7.62776	7.62651	7.67428	7.65824	7.64578	7.67014	7.66309	7.66905
	P60487	Pyridoxal phosphate phosphatase	Pdxp	biological regulation;catabolic process;cellular catabolic process;cellular component organization;cellular component organization or biogenesis;cellular macromolecule metabolic process;cellular metabolic process;cellular process;cellular protein metabolic process;cofactor catabolic process;cofactor metabolic process;dephosphorylation;heterocycle catabolic process;heterocycle metabolic process;ma…	7.39801	7.43295	7.40339	7.38545	7.36307	7.41185	7.40521	7.39071	7.45292	7.50424	7.34557	7.42828
	P60766	Cell division control protein 42 homolog	Cdc42	actin cytoskeleton organization;actin filament branching;actin filament bundle assembly;actin filament organization;actin filament-based process;adherens junction organization;anatomical structure development;anatomical structure formation involved in morphogenesis;anatomical structure morphogenesis;angiogenesis;biological adhesion;biological regulation;canonical Wnt receptor signaling pathway;ca…	7.46288	7.48351	7.44135	7.46809	7.44054	7.4668	7.41145	7.43965	7.47281	7.56127	7.5294	7.46135
	P60843	Eukaryotic initiation factor 4A-I	Eif4a1	anatomical structure morphogenesis;biological regulation;cellular macromolecule metabolic process;cellular metabolic process;cellular nitrogen compound metabolic process;cellular process;developmental process;macromolecule metabolic process;metabolic process;nitrogen compound metabolic process;nucleic acid metabolic process;nucleobase-containing compound metabolic process;organ morphogenesis;orga…	7.81713	7.82362	7.82399	7.82917	7.76672	7.80359	7.78009	7.77718	7.82288	7.8412	7.84418	7.83738
	P60867	40S ribosomal protein S20	Rps20	biosynthetic process;cellular biosynthetic process;cellular macromolecule biosynthetic process;cellular macromolecule metabolic process;cellular metabolic process;cellular process;cellular protein metabolic process;cytoplasmic translation;macromolecule biosynthetic process;macromolecule metabolic process;metabolic process;primary metabolic process;protein metabolic process;translation	6.89213	6.92005	6.81742	6.86909	6.82109	6.85285	7.01259	6.87114	6.89747	6.87983	7.00895	6.88592
	P60879	Synaptosomal-associated protein 25	Snap25	associative learning;behavior;biological regulation;cellular component assembly;cellular component assembly at cellular level;cellular component organization;cellular component organization at cellular level;cellular component organization or biogenesis;cellular component organization or biogenesis at cellular level;cellular macromolecular complex assembly;cellular macromolecular complex subunit …	8.21477	8.23634	8.27147	8.24338	8.19432	8.25072	8.25115	8.21137	8.31076	8.20901	8.26365	8.28218
	P60904;G5E8T0;A2AUE1	DnaJ homolog subfamily C member 5	Dnajc5	biological regulation;negative regulation of apoptosis;negative regulation of biological process;negative regulation of cell death;negative regulation of cellular process;negative regulation of neuron apoptosis;negative regulation of programmed cell death;regulation of apoptosis;regulation of biological process;regulation of cell death;regulation of cellular process;regulation of neuron apoptosis…	7.47403	7.564	7.54016	7.41157	7.33819	7.47383	7.33496	7.3211	7.37795	7.29278	7.44618	7.36768
	P61021	Ras-related protein Rab-5B	Rab5b	antigen processing and presentation;biological regulation;cellular component organization;cellular component organization at cellular level;cellular component organization or biogenesis;cellular component organization or biogenesis at cellular level;cellular process;cellular response to stimulus;endosome organization;establishment of localization;establishment of localization in cell;establishmen…	7.04744	7.0782	7.13069	6.96003	7.03813	7.04947	7.06112	7.04726	7.10873	7.18232	7.01411	7.11685
	P61027	Ras-related protein Rab-10	Rab10	anatomical structure morphogenesis;antigen processing and presentation;axonogenesis;biological regulation;cell differentiation;cell part morphogenesis;cell projection morphogenesis;cell projection organization;cellular component morphogenesis;cellular component organization;cellular component organization at cellular level;cellular component organization or biogenesis;cellular component organizat…	7.68194	7.69666	7.73626	7.68528	7.70968	7.73468	7.6897	7.6768	7.6864	7.65246	7.83918	7.68336
	P62838;P61079	Ubiquitin-conjugating enzyme E2 D2;Ubiquitin-conjugating enzyme E2 D3	Ube2d2;Ube2d3	apoptosis;biological regulation;catabolic process;cell death;cellular catabolic process;cellular macromolecule catabolic process;cellular macromolecule metabolic process;cellular metabolic process;cellular nitrogen compound metabolic process;cellular process;cellular protein metabolic process;cellular response to stimulus;cellular response to stress;death;DNA metabolic process;DNA repair;macromol…	7.21302	7.17787	7.28851	7.2273	7.1042	7.27236	7.27102	7.21899	7.2609	7.05548	7.08011	7.20898
	P61082;F7CDT0;F6WMC0;G5E919	NEDD8-conjugating enzyme Ubc12	Ube2m	biological regulation;cellular macromolecule metabolic process;cellular metabolic process;cellular process;cellular protein metabolic process;macromolecule metabolic process;macromolecule modification;metabolic process;positive regulation of apoptosis;positive regulation of biological process;positive regulation of cell death;positive regulation of cellular process;positive regulation of neuron a…	6.66591	6.82722	6.80256	6.68699	6.70212	6.74869	6.69186	6.78789	6.76183	6.81034	6.66853	6.70186
	P61087;D3Z4U3	Ubiquitin-conjugating enzyme E2 K	Ube2k	apoptosis;apoptosis in response to endoplasmic reticulum stress;biological regulation;cell death;cellular macromolecule metabolic process;cellular metabolic process;cellular process;cellular protein metabolic process;death;macromolecule metabolic process;macromolecule modification;metabolic process;primary metabolic process;programmed cell death;protein K48-linked ubiquitination;protein metabolic…	6.43487	6.26992	6.29691	6.3686	6.43573	6.35052	6.42953	6.38054	6.41922	6.43176	6.37497	6.51412
	P61089	Ubiquitin-conjugating enzyme E2 N	Ube2n	activation of immune response;antigen receptor-mediated signaling pathway;biological regulation;catabolic process;cell surface receptor linked signaling pathway;cellular catabolic process;cellular component organization;cellular component organization at cellular level;cellular component organization or biogenesis;cellular component organization or biogenesis at cellular level;cellular macromolec…	7.62602	7.71024	7.58317	7.64396	7.64844	7.63292	7.61023	7.61765	7.59393	7.64539	7.61903	7.57502
	P61161	Actin-related protein 2	Actr2	actin cytoskeleton organization;actin filament organization;actin filament-based process;actin nucleation;anatomical structure formation involved in morphogenesis;Arp2/3 complex-mediated actin nucleation;asymmetric cell division;biological regulation;cell cycle;cell cycle cytokinesis;cell cycle process;cell division;cell projection assembly;cell projection organization;cellular component assembly…	7.86327	7.94863	7.87932	7.90072	7.90846	7.91605	7.94053	7.91051	7.92936	7.94353	7.9751	7.95685
	P61164	Alpha-centractin	Actr1a		6.33615	6.38948	6.50931	6.34539	6.449	6.43452	6.41226	6.49114	6.28329	6.48286	6.25003	6.4205
	P61202;P61202-2;A2AQE4	COP9 signalosome complex subunit 2	Cops2	biological regulation;cell differentiation;cell proliferation;cellular developmental process;cellular macromolecule metabolic process;cellular metabolic process;cellular process;cellular protein metabolic process;cullin deneddylation;developmental process;macromolecule metabolic process;macromolecule modification;metabolic process;muscle cell differentiation;negative regulation of biological proc…	7.11853	7.12075	7.16825	7.17699	7.24094	7.1782	7.22621	7.16519	7.16329	7.20382	7.18965	7.16871
	P84078;P61205	ADP-ribosylation factor 1;ADP-ribosylation factor 3	Arf1;Arf3	biological regulation;cation homeostasis;cellular cation homeostasis;cellular chemical homeostasis;cellular component organization;cellular component organization at cellular level;cellular component organization or biogenesis;cellular component organization or biogenesis at cellular level;cellular copper ion homeostasis;cellular homeostasis;cellular ion homeostasis;cellular process;cellular resp…	8.46452	8.57517	8.51159	8.5086	8.538	8.53177	8.49409	8.55854	8.57148	8.55563	8.56862	8.58182
	P61226	Ras-related protein Rap-2b	Rap2b	biological adhesion;biological regulation;cell activation;cell adhesion;cell-cell adhesion;cellular process;cellular response to stimulus;homotypic cell-cell adhesion;intracellular signal transduction;negative regulation of biological process;negative regulation of cell migration;negative regulation of cell motility;negative regulation of cellular component movement;negative regulation of cellula…	6.79343	6.84143	6.91184	6.88281	6.92042	6.85703	6.82107	6.90712	6.94177	7.01016	6.77602	6.99358
	P61255;B1ARA3;B1ARA5;K4DI68	60S ribosomal protein L26	Rpl26	biosynthetic process;cellular biosynthetic process;cellular component biogenesis;cellular component biogenesis at cellular level;cellular component organization or biogenesis;cellular component organization or biogenesis at cellular level;cellular macromolecule biosynthetic process;cellular macromolecule metabolic process;cellular metabolic process;cellular nitrogen compound metabolic process;cel…	7.34764	7.29614	7.28972	7.32215	7.32957	7.33776	7.34536	7.29789	7.30486	7.26567	7.26045	7.2626
	P61264	Syntaxin-1B	Stx1b	biological regulation;cellular chemical homeostasis;cellular component organization;cellular component organization at cellular level;cellular component organization or biogenesis;cellular component organization or biogenesis at cellular level;cellular homeostasis;cellular ion homeostasis;cellular membrane fusion;cellular membrane organization;cellular process;chemical homeostasis;establishment o…	7.95171	8.06037	7.9392	7.93637	7.93356	7.92474	7.93941	7.8847	7.92294	7.95673	8.01295	7.97996
	P61294	Ras-related protein Rab-6B	Rab6b	biological regulation;cellular process;cellular response to stimulus;endosome transport;establishment of localization;establishment of localization in cell;establishment of protein localization;Golgi vesicle transport;intracellular protein transport;intracellular signal transduction;intracellular transport;intra-Golgi vesicle-mediated transport;metabolic process;protein transport;Rab protein sign…	7.77382	7.80178	7.86144	7.82125	7.78437	7.7791	7.78979	7.78199	7.79645	7.82085	7.77699	7.78152
	P61358;A2A4Q0	60S ribosomal protein L27	Rpl27	biosynthetic process;cellular biosynthetic process;cellular macromolecule biosynthetic process;cellular macromolecule metabolic process;cellular metabolic process;cellular process;cellular protein metabolic process;macromolecule biosynthetic process;macromolecule metabolic process;metabolic process;primary metabolic process;protein metabolic process;translation	7.1216	7.1798	7.08455	7.14777	7.12869	7.09559	7.1855	7.09854	7.13969	7.16211	7.24559	7.13646
	P61514	60S ribosomal protein L37a	Rpl37a	biosynthetic process;cellular biosynthetic process;cellular macromolecule biosynthetic process;cellular macromolecule metabolic process;cellular metabolic process;cellular process;cellular protein metabolic process;macromolecule biosynthetic process;macromolecule metabolic process;metabolic process;primary metabolic process;protein metabolic process;translation	6.52236	6.80355	6.64176	6.66342	6.50554	6.47639	6.53426	6.64963	6.6261	6.73309	6.71281	6.63857
	P61922;P61922-2	4-aminobutyrate aminotransferase, mitochondrial	Abat	adult behavior;amine metabolic process;behavior;behavioral response to cocaine;biological regulation;carboxylic acid metabolic process;catabolic process;cellular amine metabolic process;cellular amino acid metabolic process;cellular catabolic process;cellular ketone metabolic process;cellular metabolic process;cellular nitrogen compound metabolic process;cellular process;copulation;gamma-aminobut…	7.79033	8.10981	8.06832	8.07635	8.12083	8.09593	8.06713	8.09062	8.10034	8.18384	8.09872	8.13645
	P61971	Nuclear transport factor 2	Nutf2	establishment of localization;establishment of protein localization;protein transport;transport	6.75739	6.76066	6.81848	6.84306	6.87431	6.85739	6.83447	6.77006	6.85966	7.0481	6.85432	6.8713
	P61979-2	Heterogeneous nuclear ribonucleoprotein K	Hnrnpk	biological regulation;cellular macromolecule metabolic process;cellular metabolic process;cellular nitrogen compound metabolic process;cellular process;macromolecule metabolic process;metabolic process;mRNA metabolic process;mRNA processing;negative regulation of biological process;negative regulation of cellular metabolic process;negative regulation of cellular process;negative regulation of mac…	7.93176	8.01485	7.9567	7.97313	7.94806	7.92776	7.93511	7.95501	7.98114	7.99354	7.9654	7.93211
	P61982	14-3-3 protein gamma;14-3-3 protein gamma, N-terminally processed	Ywhag	biological regulation;cellular process;cellular response to chemical stimulus;cellular response to endogenous stimulus;cellular response to hormone stimulus;cellular response to insulin stimulus;cellular response to organic substance;cellular response to peptide hormone stimulus;cellular response to stimulus;establishment of localization;establishment of localization in cell;establishment of prot…	8.75174	8.82444	8.79231	8.73359	8.73538	8.81508	8.79433	8.72578	8.76616	8.74775	8.72311	8.73925
	P62082;F6SVV1;J3QJZ3	40S ribosomal protein S7	Rps7;Gm9493	anatomical structure formation involved in morphogenesis;biosynthetic process;cell differentiation;cellular biosynthetic process;cellular component biogenesis;cellular component biogenesis at cellular level;cellular component organization or biogenesis;cellular component organization or biogenesis at cellular level;cellular developmental process;cellular macromolecule biosynthetic process;cellula…	7.32152	7.30101	7.34677	7.37106	7.26447	7.30554	7.33021	7.29808	7.25689	7.40914	7.23955	7.32193
	P62137	Serine/threonine-protein phosphatase PP1-alpha catalytic subunit	Ppp1ca	anatomical structure development;anatomical structure morphogenesis;biological regulation;branching morphogenesis of a tube;carbohydrate metabolic process;cell cycle phase;cell cycle process;cell division;cellular carbohydrate metabolic process;cellular glucan metabolic process;cellular macromolecule metabolic process;cellular metabolic process;cellular polysaccharide metabolic process;cellular p…	7.98075	7.98474	7.95689	7.97621	7.97578	7.98735	8.01397	7.98735	7.98832	8.01765	7.9589	7.9784
	P62141	Serine/threonine-protein phosphatase PP1-beta catalytic subunit	Ppp1cb	biological regulation;carbohydrate metabolic process;cell cycle;cell division;cellular carbohydrate metabolic process;cellular glucan metabolic process;cellular macromolecule metabolic process;cellular metabolic process;cellular polysaccharide metabolic process;cellular process;cellular protein metabolic process;circadian regulation of gene expression;circadian rhythm;dephosphorylation;energy der…	7.41472	7.42705	7.35539	7.39854	7.32031	7.40464	7.4445	7.29791	7.41967	7.41832	7.42642	7.33768
	P62192	26S protease regulatory subunit 4	Psmc1	biological regulation;catabolic process;cellular catabolic process;cellular macromolecule catabolic process;cellular macromolecule metabolic process;cellular metabolic process;cellular process;ER-associated protein catabolic process;macromolecule catabolic process;macromolecule metabolic process;metabolic process;modification-dependent macromolecule catabolic process;modification-dependent protei…	6.96845	6.95325	7.03243	6.99526	6.9561	6.99476	6.99168	6.93979	6.98288	7.05364	7.01839	6.9556
	P62196;Q8K1K2	26S protease regulatory subunit 8	Psmc5	biological regulation;catabolic process;cellular catabolic process;cellular macromolecule catabolic process;cellular macromolecule metabolic process;cellular metabolic process;cellular process;ER-associated protein catabolic process;macromolecule catabolic process;macromolecule metabolic process;metabolic process;modification-dependent macromolecule catabolic process;modification-dependent protei…	7.15568	7.20686	7.16169	7.0744	7.18126	7.07554	7.162	7.04293	7.04418	7.23101	6.99274	7.10692
	P62204;Q3UKW2;Q9D6P8	Calmodulin;Calmodulin-like protein 3	Calm1;Calml3	anatomical structure development;biological regulation;detection of calcium ion;detection of chemical stimulus;detection of stimulus;developmental process;positive regulation of biological process;positive regulation of catalytic activity;positive regulation of cellular metabolic process;positive regulation of cellular process;positive regulation of cellular protein metabolic process;positive reg…	8.25216	8.23421	8.25746	8.30635	8.30336	8.25433	8.19196	8.1288	8.27134	8.23266	8.10411	8.25056
	P62242	40S ribosomal protein S8	Rps8	biosynthetic process;cellular biosynthetic process;cellular macromolecule biosynthetic process;cellular macromolecule metabolic process;cellular metabolic process;cellular nitrogen compound metabolic process;cellular process;macromolecule biosynthetic process;macromolecule metabolic process;maturation of SSU-rRNA;maturation of SSU-rRNA from tricistronic rRNA transcript (SSU-rRNA, 5.8S rRNA, LSU-r…	7.43236	7.39052	7.42043	7.41703	7.40081	7.38408	7.37835	7.37516	7.39247	7.4231	7.43307	7.34471
	P62245;F8WJ41;D3Z712;D3YVB4	40S ribosomal protein S15a	Rps15a	biological regulation;biosynthetic process;cellular biosynthetic process;cellular macromolecule biosynthetic process;cellular macromolecule metabolic process;cellular metabolic process;cellular process;cellular protein metabolic process;macromolecule biosynthetic process;macromolecule metabolic process;metabolic process;multi-organism process;positive regulation of biological process;positive reg…	6.8839	6.90064	6.91489	6.88297	6.92642	6.92781	6.96227	7.01053	7.02939	7.01868	7.02403	6.99422
	P62259;D6REF3	14-3-3 protein epsilon	Ywhae	anatomical structure development;biological regulation;cell migration;cell motility;cellular chemical homeostasis;cellular component movement;cellular homeostasis;cellular ion homeostasis;cellular process;cerebral cortex development;chemical homeostasis;developmental process;establishment of localization;establishment of localization in cell;establishment of protein localization;hippocampus devel…	8.74365	8.77985	8.77006	8.74766	8.7642	8.76448	8.72834	8.75257	8.7932	8.82892	8.77151	8.77279
	P62264;D3YVF4;D3Z7I1	40S ribosomal protein S14	Rps14	biological regulation;biosynthetic process;cell differentiation;cellular biosynthetic process;cellular component assembly;cellular component assembly at cellular level;cellular component organization;cellular component organization at cellular level;cellular component organization or biogenesis;cellular component organization or biogenesis at cellular level;cellular developmental process;cellular…	7.14441	7.12059	7.02428	7.06143	7.0209	7.0729	7.07712	6.96277	7.02935	6.94491	7.05699	7.04626
	P62267	40S ribosomal protein S23	Rps23	biosynthetic process;cellular biosynthetic process;cellular macromolecule biosynthetic process;cellular macromolecule metabolic process;cellular metabolic process;cellular process;cellular protein metabolic process;macromolecule biosynthetic process;macromolecule metabolic process;metabolic process;primary metabolic process;protein metabolic process;translation	7.0551	7.14509	7.1429	7.0627	6.852	6.97873	6.90772	6.94079	6.86091	6.91933	6.79481	7.0011
	P62274	40S ribosomal protein S29	Rps29	biosynthetic process;cellular biosynthetic process;cellular macromolecule biosynthetic process;cellular macromolecule metabolic process;cellular metabolic process;cellular process;cellular protein metabolic process;macromolecule biosynthetic process;macromolecule metabolic process;metabolic process;primary metabolic process;protein metabolic process;translation	7.26675	7.31071	7.24202	7.23164	7.18108	7.2516	7.19643	7.13782	7.1964	7.21266	7.18293	7.22831
	P62281	40S ribosomal protein S11	Rps11	biosynthetic process;cellular biosynthetic process;cellular macromolecule biosynthetic process;cellular macromolecule metabolic process;cellular metabolic process;cellular process;cellular protein metabolic process;macromolecule biosynthetic process;macromolecule metabolic process;metabolic process;primary metabolic process;protein metabolic process;translation	7.43538	7.43786	7.44295	7.44304	7.39706	7.40387	7.41285	7.41329	7.45224	7.44137	7.44718	7.44199
	P62301	40S ribosomal protein S13	Rps13	biological regulation;biosynthetic process;cellular biosynthetic process;cellular macromolecule biosynthetic process;cellular macromolecule metabolic process;cellular metabolic process;cellular process;cellular protein metabolic process;macromolecule biosynthetic process;macromolecule metabolic process;metabolic process;negative regulation of biological process;negative regulation of cellular met…	7.20194	7.20339	7.15816	7.20847	7.16923	7.15626	7.24727	7.2164	7.22915	7.23808	7.23334	7.23386
	P62307	Small nuclear ribonucleoprotein F	Snrpf	cellular component assembly;cellular component assembly at cellular level;cellular component organization;cellular component organization at cellular level;cellular component organization or biogenesis;cellular component organization or biogenesis at cellular level;cellular macromolecular complex assembly;cellular macromolecular complex subunit organization;cellular macromolecule metabolic proces…	6.27373	6.30241	6.25587	6.31964	6.23817	6.31288	6.20015	6.1913	6.32367	6.20803	6.34053	6.30716
	P62313	U6 snRNA-associated Sm-like protein LSm6	Lsm6	catabolic process;cellular catabolic process;cellular macromolecule catabolic process;cellular macromolecule metabolic process;cellular metabolic process;cellular nitrogen compound metabolic process;cellular process;macromolecule catabolic process;macromolecule metabolic process;maturation of SSU-rRNA;metabolic process;mRNA catabolic process;mRNA metabolic process;mRNA processing;ncRNA metabolic …	6.33944	6.29762	6.33976	6.34118	6.24523	6.27449	6.26061	6.32437	6.22787	6.22289	6.36038	6.26962
	P62320	Small nuclear ribonucleoprotein Sm D3	Snrpd3	cellular component assembly;cellular component assembly at cellular level;cellular component organization;cellular component organization at cellular level;cellular component organization or biogenesis;cellular component organization or biogenesis at cellular level;cellular macromolecular complex assembly;cellular macromolecular complex subunit organization;cellular macromolecule metabolic proces…	6.94162	6.9671	6.85468	6.89602	6.93782	6.874	6.92646	6.8625	6.92584	6.97939	6.92341	6.94895
	P62334	26S protease regulatory subunit 10B	Psmc6	biological regulation;catabolic process;cellular catabolic process;cellular macromolecule catabolic process;cellular macromolecule metabolic process;cellular metabolic process;cellular process;ER-associated protein catabolic process;macromolecule catabolic process;macromolecule metabolic process;metabolic process;modification-dependent macromolecule catabolic process;modification-dependent protei…	6.8811	6.92622	6.93618	6.88196	6.97818	6.93488	6.89021	6.95078	6.88781	7.10159	6.93844	6.97085
	P62482;E0CXZ9;Q3UPV6	Voltage-gated potassium channel subunit beta-2	Kcnab2	biological regulation;cell differentiation;cellular component assembly;cellular component organization;cellular component organization or biogenesis;cellular developmental process;cellular metabolic process;cellular nitrogen compound metabolic process;cellular process;coenzyme metabolic process;cofactor metabolic process;developmental process;hemopoietic progenitor cell differentiation;heterocycl…	7.53987	7.54491	7.53888	7.54602	7.56213	7.55946	7.5282	7.55352	7.61009	7.58492	7.55951	7.59654
	P62631	Elongation factor 1-alpha 2	Eef1a2	biological regulation;biosynthetic process;cellular biosynthetic process;cellular macromolecule biosynthetic process;cellular macromolecule metabolic process;cellular metabolic process;cellular process;macromolecule biosynthetic process;macromolecule metabolic process;metabolic process;positive regulation of apoptosis;positive regulation of biological process;positive regulation of catalytic acti…	8.00533	8.04732	8.06105	8.04482	8.03482	8.03435	8.025	8.07677	8.0744	8.17566	8.03773	8.12063
	P62702;Q3V1Z5	40S ribosomal protein S4, X isoform;40S ribosomal protein S4	Rps4x;Rps4l	biological regulation;biosynthetic process;cellular biosynthetic process;cellular macromolecule biosynthetic process;cellular macromolecule metabolic process;cellular metabolic process;cellular process;cellular protein metabolic process;developmental process;macromolecule biosynthetic process;macromolecule metabolic process;metabolic process;multicellular organismal development;multicellular orga…	7.50128	7.54434	7.5052	7.50856	7.42232	7.49236	7.49402	7.45938	7.47132	7.4776	7.42462	7.4288
	P62717	60S ribosomal protein L18a	Rpl18a	biosynthetic process;cellular biosynthetic process;cellular macromolecule biosynthetic process;cellular macromolecule metabolic process;cellular metabolic process;cellular process;cellular protein metabolic process;macromolecule biosynthetic process;macromolecule metabolic process;metabolic process;primary metabolic process;protein metabolic process;translation	6.99073	7.03065	6.97898	6.91817	6.94481	6.98221	6.97249	7.00929	6.90827	7.00664	6.9553	6.92078
	P62743	AP-2 complex subunit sigma	Ap2s1	cellular component organization;cellular component organization or biogenesis;cellular membrane organization;cellular process;endocytosis;establishment of localization;establishment of localization in cell;establishment of protein localization;intracellular protein transport;intracellular transport;membrane invagination;membrane organization;protein transport;transport;vesicle-mediated transport	7.38936	7.40241	7.3708	7.42369	7.33393	7.42237	7.4275	7.46136	7.53835	7.47343	7.30041	7.48389
	P62746	Rho-related GTP-binding protein RhoB	Rhob	anatomical structure formation involved in morphogenesis;angiogenesis;apoptosis;biological adhesion;biological regulation;cell adhesion;cell death;cell differentiation;cellular developmental process;cellular process;cellular response to abiotic stimulus;cellular response to chemical stimulus;cellular response to hydrogen peroxide;cellular response to ionizing radiation;cellular response to oxidat…	7.21053	7.08915	7.16571	7.16427	7.24638	7.17315	7.24854	7.14212	7.24741	7.2313	7.22987	7.09968
	P62754	40S ribosomal protein S6	Rps6	activation-induced cell death of T cells;anatomical structure development;anatomical structure morphogenesis;apoptosis;biological regulation;biosynthetic process;carbohydrate homeostasis;cell activation;cell activation involved in immune response;cell cycle checkpoint;cell cycle phase;cell cycle process;cell death;cell development;cell differentiation;cell proliferation;cellular biosynthetic proc…	7.08099	7.06146	6.95818	7.1126	7.06267	7.06422	7.0597	7.01605	7.05694	7.0948	7.12981	7.08684
	P62761	Visinin-like protein 1	Vsnl1	biological regulation;calcium-mediated signaling;cellular process;cellular response to stimulus;intracellular signal transduction;negative regulation of biological process;negative regulation of cellular process;negative regulation of hormone secretion;negative regulation of insulin secretion;negative regulation of peptide hormone secretion;negative regulation of peptide secretion;negative regula…	7.92497	7.96405	7.97466	7.94317	8.02913	7.98181	7.99164	7.79374	7.87191	8.05862	7.98841	7.90442
	P62774	Myotrophin	Mtpn	alcohol metabolic process;amine metabolic process;anatomical structure development;anatomical structure morphogenesis;benzene-containing compound metabolic process;biological regulation;catecholamine metabolic process;catechol-containing compound metabolic process;cell differentiation;cell differentiation in hindbrain;cell growth;cellular amine metabolic process;cellular aromatic compound metabol…	7.4254	7.38953	7.48598	7.43848	7.34822	7.40606	7.39691	7.33109	7.42852	7.5229	7.58147	7.41895
	P62806	Histone H4	Hist1h4a	biological regulation;cellular component assembly;cellular component assembly at cellular level;cellular component organization;cellular component organization at cellular level;cellular component organization or biogenesis;cellular component organization or biogenesis at cellular level;cellular macromolecular complex assembly;cellular macromolecular complex subunit organization;cellular process;…	8.65075	8.66021	8.67054	8.66327	8.69358	8.6861	8.76263	8.66949	8.6807	8.70892	8.71963	8.65801
	P62814	V-type proton ATPase subunit B, brain isoform	Atp6v1b2	ATP hydrolysis coupled proton transport;ATP metabolic process;biological regulation;calcium ion homeostasis;cation homeostasis;cation transport;cellular metabolic process;cellular nitrogen compound metabolic process;cellular process;chemical homeostasis;divalent inorganic cation homeostasis;energy coupled proton transport, against electrochemical gradient;establishment of localization;excretion;h…	8.54649	8.61876	8.60982	8.59349	8.57783	8.622	8.61019	8.61332	8.62116	8.60147	8.56995	8.62317
	P62821	Ras-related protein Rab-1A	Rab1A	anatomical structure morphogenesis;autophagic vacuole assembly;autophagy;biological adhesion;biological regulation;cargo loading into COPII-coated vesicle;cargo loading into vesicle;catabolic process;cell adhesion;cell migration;cell morphogenesis;cell morphogenesis involved in differentiation;cell motility;cell-substrate adhesion;cellular catabolic process;cellular component assembly;cellular co…	7.93927	7.98294	7.96986	7.97746	7.94799	7.97319	7.95654	8.04184	8.02992	8.08748	7.98161	8.08265
	P62823	Ras-related protein Rab-3C	Rab3c	antigen processing and presentation;biological regulation;cellular process;cellular response to stimulus;establishment of localization;establishment of localization in cell;establishment of protein localization;exocytosis;immune system process;intracellular protein transport;intracellular signal transduction;intracellular transport;membrane docking;metabolic process;protein secretion;protein tran…	7.17929	7.22678	7.13636	7.21068	7.24554	7.2135	7.18139	7.23523	7.23408	7.36024	7.21546	7.27733
	P62827	GTP-binding nuclear protein Ran	Ran	actin cytoskeleton organization;actin filament-based process;anatomical structure development;biological regulation;cell cycle phase;cell cycle process;cell development;cell division;cellular component organization;cellular component organization at cellular level;cellular component organization or biogenesis;cellular component organization or biogenesis at cellular level;cellular developmental p…	7.76365	7.71863	7.77711	7.74982	7.73022	7.753	7.78392	7.7383	7.73168	7.72927	7.65814	7.67799
	P62830	60S ribosomal protein L23	Rpl23	biosynthetic process;cellular biosynthetic process;cellular macromolecule biosynthetic process;cellular macromolecule metabolic process;cellular metabolic process;cellular process;cellular protein metabolic process;macromolecule biosynthetic process;macromolecule metabolic process;metabolic process;primary metabolic process;protein metabolic process;translation	7.25749	7.27358	7.33641	7.31192	7.36579	7.31916	7.26527	7.28429	7.30111	7.39854	7.27871	7.24368
	P62835	Ras-related protein Rap-1A	Rap1a	anatomical structure development;biological regulation;cell development;cellular developmental process;cellular process;cellular response to cAMP;cellular response to chemical stimulus;cellular response to organic substance;cellular response to stimulus;developmental process;endothelial cell development;epithelial cell development;establishment of endothelial barrier;establishment of localization…	7.73041	7.75021	7.81544	7.79761	7.79848	7.78564	7.82653	7.82673	7.79305	7.74998	7.79238	7.80837
	P62849-2;P62849-3;P62849	40S ribosomal protein S24	Rps24	biological regulation;biosynthetic process;cellular biosynthetic process;cellular component biogenesis;cellular component biogenesis at cellular level;cellular component organization or biogenesis;cellular component organization or biogenesis at cellular level;cellular macromolecule biosynthetic process;cellular macromolecule metabolic process;cellular metabolic process;cellular nitrogen compound…	6.83314	6.90168	6.87054	6.84768	6.85381	6.86578	6.93861	6.95141	6.86711	6.98367	6.93566	6.92912
	P62852	40S ribosomal protein S25	Rps25	cellular component assembly;cellular component assembly at cellular level;cellular component organization;cellular component organization at cellular level;cellular component organization or biogenesis;cellular component organization or biogenesis at cellular level;cellular macromolecular complex assembly;cellular macromolecular complex subunit organization;cellular process;macromolecular complex…	6.98541	6.92656	7.02257	7.04588	6.99567	7.0397	7.06876	7.12513	6.96718	7.15745	7.14343	7.0169
	P62855	40S ribosomal protein S26	Rps26	biological regulation;biosynthetic process;cellular biosynthetic process;cellular macromolecule biosynthetic process;cellular macromolecule metabolic process;cellular metabolic process;cellular process;cellular protein metabolic process;macromolecule biosynthetic process;macromolecule metabolic process;metabolic process;negative regulation of biological process;negative regulation of cellular met…	7.04205	7.02473	6.96631	6.99794	6.97481	6.9971	6.97614	6.95213	6.9406	6.87321	6.9374	7.00243
	Q642K5;P62862	40S ribosomal protein S30	Fau	biosynthetic process;cellular biosynthetic process;cellular macromolecule biosynthetic process;cellular macromolecule metabolic process;cellular metabolic process;cellular process;cellular protein metabolic process;macromolecule biosynthetic process;macromolecule metabolic process;metabolic process;primary metabolic process;protein metabolic process;translation	6.60598	6.65543	6.61824	6.68456	6.50116	6.5894	6.69656	6.51773	6.58193	6.63439	6.61824	6.54705
	P62869	Transcription elongation factor B polypeptide 2	Tceb2	biological regulation;biosynthetic process;cellular biosynthetic process;cellular macromolecule metabolic process;cellular metabolic process;cellular nitrogen compound metabolic process;cellular process;cellular protein metabolic process;macromolecule metabolic process;macromolecule modification;metabolic process;nitrogen compound metabolic process;nucleic acid metabolic process;nucleobase-contai…	6.40168	6.33744	6.3316	6.53529	6.46134	6.30413	6.41446	6.39959	6.47405	6.45203	6.51877	6.41893
	P62874;H3BKR2;H3BLF7	Guanine nucleotide-binding protein G(I)/G(S)/G(T) subunit beta-1	Gnb1	activation of phospholipase C activity;activation of phospholipase C activity by G-protein coupled receptor protein signaling pathway coupled to IP3 second messenger;anatomical structure development;apoptosis;biological regulation;calcium ion homeostasis;cardiac muscle cell apoptosis;cation homeostasis;cell death;cell proliferation;cell surface receptor linked signaling pathway;cellular calcium i…	8.74929	8.86354	8.80757	8.82026	8.84876	8.83603	8.80199	8.83161	8.85135	8.86709	8.79897	8.8457
	P62880;E9QKR0;D3YZX3;D3Z1M1;D3Z1T4	Guanine nucleotide-binding protein G(I)/G(S)/G(T) subunit beta-2	Gnb2	biological regulation;cell surface receptor linked signaling pathway;cellular process;cellular response to stimulus;G-protein coupled receptor protein signaling pathway;metabolic process;regulation of biological process;regulation of cellular process;response to stimulus;signal transduction	8.25612	8.31636	8.3187	8.31162	8.33904	8.30426	8.31053	8.31603	8.38604	8.4262	8.32162	8.33301
	P62881-2;P62881	Guanine nucleotide-binding protein subunit beta-5	Gnb5	biological regulation;cell surface receptor linked signaling pathway;cellular process;cellular response to stimulus;G-protein coupled receptor protein signaling pathway;regulation of biological process;regulation of cellular process;response to stimulus;signal transduction	6.87407	6.80677	6.88709	6.90435	6.81007	6.926	6.99325	6.87858	6.81842	6.76966	6.93198	6.86943
	P62889	60S ribosomal protein L30	Rpl30	biosynthetic process;cellular biosynthetic process;cellular macromolecule biosynthetic process;cellular macromolecule metabolic process;cellular metabolic process;cellular process;cellular protein metabolic process;macromolecule biosynthetic process;macromolecule metabolic process;metabolic process;primary metabolic process;protein metabolic process;translation	7.33506	7.34823	7.36683	7.33422	7.23006	7.36874	7.34586	7.30611	7.36578	7.34796	7.26655	7.34312
	P62900	60S ribosomal protein L31	Rpl31	biosynthetic process;cellular biosynthetic process;cellular macromolecule biosynthetic process;cellular macromolecule metabolic process;cellular metabolic process;cellular process;cellular protein metabolic process;macromolecule biosynthetic process;macromolecule metabolic process;metabolic process;primary metabolic process;protein metabolic process;translation	7.20917	7.15594	7.22557	7.21335	7.21664	7.18553	7.20754	7.20761	7.11249	7.09414	7.18258	7.13877
	P62908;D3YV43	40S ribosomal protein S3	Rps3	apoptosis;biological regulation;biosynthetic process;catabolic process;cell cycle phase;cell cycle process;cell death;cell division;cellular biosynthetic process;cellular catabolic process;cellular component organization;cellular component organization at cellular level;cellular component organization or biogenesis;cellular component organization or biogenesis at cellular level;cellular macromole…	7.46634	7.44052	7.38735	7.43894	7.37053	7.38708	7.40651	7.45561	7.46869	7.47645	7.44062	7.45597
	P62911	60S ribosomal protein L32	Rpl32	biosynthetic process;cellular biosynthetic process;cellular macromolecule biosynthetic process;cellular macromolecule metabolic process;cellular metabolic process;cellular process;cellular protein metabolic process;macromolecule biosynthetic process;macromolecule metabolic process;metabolic process;primary metabolic process;protein metabolic process;translation	7.2999	7.26399	7.27395	7.28211	7.21384	7.32686	7.2247	7.23913	7.22084	7.19337	7.24293	7.19248
	P62918	60S ribosomal protein L8	Rpl8	biosynthetic process;cellular biosynthetic process;cellular macromolecule biosynthetic process;cellular macromolecule metabolic process;cellular metabolic process;cellular process;cellular protein metabolic process;macromolecule biosynthetic process;macromolecule metabolic process;metabolic process;primary metabolic process;protein metabolic process;translation	7.29594	7.36221	7.32086	7.31512	7.2045	7.27949	7.2858	7.2791	7.30903	7.30087	7.2383	7.28439
	P62962;Q5SX49	Profilin-1;Profilin	Pfn1	actin cytoskeleton organization;actin filament-based process;anatomical structure formation involved in morphogenesis;biological regulation;cellular component organization;cellular component organization at cellular level;cellular component organization or biogenesis;cellular component organization or biogenesis at cellular level;cellular process;cellular response to chemical stimulus;cellular re…	7.86968	7.90621	7.95603	7.89087	7.89062	7.91539	7.84924	7.95621	7.93953	7.97928	7.87037	7.92599
	P62983;E9Q9J0;E9Q4P0;E9Q5F6;E9QNP0;Q5SX22;P62984;P0CG49;P0CG50	Ubiquitin-40S ribosomal protein S27a;Ubiquitin;40S ribosomal protein S27a;Ubiquitin-60S ribosomal protein L40;Ubiquitin;60S ribosomal protein L40;Polyubiquitin-B;Ubiquitin;Polyubiquitin-C;Ubiquitin;Ubiquitin-related 1;Ubiquitin-related 2	Rps27a;Uba52;Kxd1;Ubc;Ubb	adipose tissue development;anatomical structure development;anatomical structure morphogenesis;biological regulation;biosynthetic process;cell cycle phase;cell cycle process;cell development;cell part morphogenesis;cell projection morphogenesis;cell projection organization;cellular biosynthetic process;cellular chemical homeostasis;cellular component morphogenesis;cellular component movement;cell…	7.84917	7.91323	7.87612	7.90168	7.82901	7.86259	7.93624	7.82849	7.82918	7.85652	7.90237	7.85652
	Q3TLP8;P63001	Ras-related C3 botulinum toxin substrate 1	Rac1	actin cytoskeleton organization;actin filament organization;actin filament polymerization;actin filament-based process;actin polymerization or depolymerization;anatomical structure arrangement;anatomical structure development;anatomical structure homeostasis;anatomical structure morphogenesis;auditory receptor cell morphogenesis;axon guidance;biological adhesion;biological regulation;bone resorpt…	8.24594	8.31583	8.26045	8.24261	8.24519	8.26139	8.2618	8.23449	8.20632	8.19731	8.27646	8.20283
	P63005;P63005-2	Platelet-activating factor acetylhydrolase IB subunit alpha	Pafah1b1	acrosome assembly;actin cytoskeleton organization;actin filament-based process;adult behavior;adult locomotory behavior;ameboidal cell migration;anatomical structure development;anatomical structure formation involved in morphogenesis;anatomical structure morphogenesis;auditory receptor cell development;axon cargo transport;axonogenesis;behavior;biological regulation;brain morphogenesis;catabolic…	7.35806	7.42833	7.39178	7.36222	7.36735	7.39048	7.44873	7.38933	7.40499	7.34938	7.34718	7.32
	P63011	Ras-related protein Rab-3A	Rab3a	anatomical structure development;anatomical structure morphogenesis;axonogenesis;biological regulation;cell communication;cell part morphogenesis;cell projection morphogenesis;cell projection organization;cell-cell signaling;cellular component morphogenesis;cellular component organization;cellular component organization at cellular level;cellular component organization or biogenesis;cellular comp…	8.20929	8.26275	8.29468	8.29375	8.31582	8.30792	8.25227	8.29464	8.30862	8.30448	8.19829	8.29498
	P63017;Q504P4	Heat shock cognate 71 kDa protein	Hspa8	biological regulation;biosynthetic process;cellular biosynthetic process;cellular component disassembly;cellular component disassembly at cellular level;cellular component organization;cellular component organization at cellular level;cellular component organization or biogenesis;cellular component organization or biogenesis at cellular level;cellular macromolecular complex disassembly;cellular m…	8.94844	8.95926	8.96421	8.97367	8.98322	8.95877	8.97477	8.97523	8.99664	9.04084	9.02061	8.99471
	P63024	Vesicle-associated membrane protein 3	Vamp3	anatomical structure morphogenesis;biological adhesion;biological regulation;calcium ion-dependent exocytosis;cell adhesion;cell morphogenesis;cell morphogenesis involved in differentiation;cell-substrate adhesion;cellular component assembly;cellular component assembly at cellular level;cellular component morphogenesis;cellular component organization;cellular component organization at cellular le…	8.1316	8.21113	8.12473	8.14288	8.10094	8.13592	8.16759	8.09301	8.10219	8.10601	8.09049	8.14569
	P63028;D3YU75	Translationally-controlled tumor protein	Tpt1	biological regulation;developmental process;negative regulation of biological process;negative regulation of cell differentiation;negative regulation of cellular process;negative regulation of developmental process;negative regulation of ectoderm development;regulation of biological process;regulation of cell differentiation;regulation of cellular process;regulation of developmental process;regul…	7.53994	7.52127	7.53645	7.55491	7.50576	7.49989	7.55497	7.49727	7.52522	7.54331	7.68152	7.56807
	P63037;B1AXY1;B1AXY0	DnaJ homolog subfamily A member 1	Dnaja1	androgen receptor signaling pathway;biological regulation;cell motility;cellular component movement;cellular localization;cellular macromolecule localization;cellular macromolecule metabolic process;cellular metabolic process;cellular process;cellular protein localization;cellular protein metabolic process;cellular response to stimulus;cellular response to stress;detection of stimulus;DNA damage …	7.12402	7.13108	7.17722	7.18419	7.1575	7.12698	7.13765	7.22749	7.20158	7.20766	7.16655	7.20521
	P63038	60 kDa heat shock protein, mitochondrial	Hspd1	activation of caspase activity;activation of immune response;activation of innate immune response;adaptive immune response;adaptive immune response based on somatic recombination of immune receptors built from immunoglobulin superfamily domains;B cell activation;B cell activation involved in immune response;B cell cytokine production;B cell mediated immunity;B cell proliferation;biological regula…	8.55011	8.60118	8.54046	8.57135	8.57617	8.55233	8.56633	8.5472	8.60687	8.60147	8.60063	8.59342
	Q8C446;P63080	Gamma-aminobutyric acid receptor subunit beta-3	Gabrb3	anatomical structure development;biological regulation;cell development;cell surface receptor linked signaling pathway;cellular chemical homeostasis;cellular developmental process;cellular homeostasis;cellular ion homeostasis;cellular process;cellular response to amine stimulus;cellular response to chemical stimulus;cellular response to endogenous stimulus;cellular response to histamine;cellular …	6.71068	6.58993	6.64018	6.7091	6.68913	6.79945	6.74354	6.74408	6.73486	6.78917	6.68823	6.77724
	P63085	Mitogen-activated protein kinase 1	Mapk1	activation of immune response;anatomical structure development;anatomical structure formation involved in morphogenesis;anatomical structure morphogenesis;antigen receptor-mediated signaling pathway;apoptosis;B cell receptor signaling pathway;biological regulation;biosynthetic process;blood vessel development;caveolin-mediated endocytosis;cell cycle;cell death;cell proliferation;cell surface rece…	8.1821	8.23379	8.1878	8.18429	8.13521	8.19853	8.19914	8.14656	8.14907	8.21231	8.13192	8.16802
	P63087-2;P63087	Serine/threonine-protein phosphatase PP1-gamma catalytic subunit	Ppp1cc	biological regulation;carbohydrate metabolic process;cell cycle;cell division;cellular carbohydrate metabolic process;cellular glucan metabolic process;cellular macromolecule metabolic process;cellular metabolic process;cellular polysaccharide metabolic process;cellular process;cellular protein metabolic process;circadian regulation of gene expression;circadian rhythm;dephosphorylation;energy der…	7.20175	7.15966	7.12829	7.15818	7.28014	7.17191	7.17485	7.07674	7.07668	7.13659	7.23053	7.17441
	P63101	14-3-3 protein zeta/delta	Ywhaz	amine transport;biological regulation;cellular component assembly;cellular component assembly at cellular level;cellular component organization;cellular component organization at cellular level;cellular component organization or biogenesis;cellular component organization or biogenesis at cellular level;cellular process;establishment of Golgi localization;establishment of localization;establishmen…	9.30028	9.29256	9.28709	9.31064	9.28588	9.30522	9.32439	9.26426	9.29759	9.27932	9.27782	9.28163
	P63158;D3YZ18;D3YVC6	High mobility group protein B1	Hmgb1	base-excision repair, DNA ligation;biological regulation;cellular macromolecule metabolic process;cellular metabolic process;cellular nitrogen compound metabolic process;cellular process;defense response;DNA ligation;DNA ligation involved in DNA repair;DNA metabolic process;DNA recombination;immune response;immune system process;inflammatory response;inflammatory response to antigenic stimulus;ma…	7.80693	7.82591	7.80797	7.81726	7.76009	7.78631	7.82226	7.72512	7.74082	7.70705	7.81386	7.73336
	P63168	Dynein light chain 1, cytoplasmic	Dynll1	anatomical structure development;anatomical structure morphogenesis;apoptosis;biological regulation;biosynthetic process;cell death;cell part morphogenesis;cell projection morphogenesis;cell projection organization;cellular biosynthetic process;cellular component morphogenesis;cellular component movement;cellular component organization;cellular component organization at cellular level;cellular co…	7.3652	7.37198	7.39531	7.43324	7.36483	7.37858	7.43431	7.29282	7.28292	7.44106	7.31062	7.37378
	P63213	Guanine nucleotide-binding protein G(I)/G(S)/G(O) subunit gamma-2	Gng2	biological regulation;cell proliferation;cell surface receptor linked signaling pathway;cellular process;cellular response to stimulus;G-protein coupled receptor protein signaling pathway;metabolic process;regulation of biological process;regulation of cellular process;response to stimulus;signal transduction	7.69723	7.82186	7.65452	7.65791	7.7411	7.63805	7.64661	7.62135	7.69726	7.61242	7.66715	7.71252
	P63216	Guanine nucleotide-binding protein G(I)/G(S)/G(O) subunit gamma-3	Gng3	biological regulation;calcium ion homeostasis;cation homeostasis;cell surface receptor linked signaling pathway;cellular calcium ion homeostasis;cellular cation homeostasis;cellular chemical homeostasis;cellular divalent inorganic cation homeostasis;cellular homeostasis;cellular ion homeostasis;cellular metal ion homeostasis;cellular process;cellular response to stimulus;chemical homeostasis;cyto…	7.08183	7.08858	7.05371	7.10955	7.09776	7.12023	7.0811	7.06715	7.15693	7.34027	7.06904	7.16064
	P63242;Q8BGY2	Eukaryotic translation initiation factor 5A-1;Eukaryotic translation initiation factor 5A-2	Eif5a;Eif5a2	aging;apoptosis;biological regulation;cell death;cellular process;death;developmental process;establishment of localization;establishment of localization in cell;establishment of protein localization;establishment of RNA localization;intracellular protein transport;intracellular transport;mRNA export from nucleus;mRNA transport;negative regulation of apoptosis;negative regulation of biological pr…	7.51707	7.53998	7.47767	7.4991	7.51959	7.51408	7.48585	7.49178	7.53746	7.43027	7.57548	7.51213
	P63260;G3UZ07	Actin, cytoplasmic 2;Actin, cytoplasmic 2, N-terminally processed	Actg1	actin cytoskeleton organization;actin filament organization;actin filament-based movement;actin filament-based process;actin-mediated cell contraction;actin-myosin filament sliding;actomyosin structure organization;anatomical structure formation involved in morphogenesis;anatomical structure homeostasis;anatomical structure morphogenesis;ATP-dependent chromatin remodeling;biological adhesion;biol…	9.66307	9.69826	9.65538	9.66642	9.64981	9.66034	9.66761	9.64359	9.70883	9.69043	9.64652	9.64993
	P63276	40S ribosomal protein S17	Rps17	biological regulation;biosynthetic process;cellular biosynthetic process;cellular component assembly;cellular component assembly at cellular level;cellular component biogenesis;cellular component biogenesis at cellular level;cellular component organization;cellular component organization at cellular level;cellular component organization or biogenesis;cellular component organization or biogenesis …	7.29597	7.36632	7.2438	7.20471	7.27602	7.2354	7.26009	7.1097	7.20278	7.1404	7.27436	7.07765
	P63280;Q8CFZ0;G3UYP0	SUMO-conjugating enzyme UBC9	Ube2i	biological regulation;catabolic process;cell cycle phase;cell cycle process;cell division;cellular catabolic process;cellular component organization;cellular component organization at cellular level;cellular component organization or biogenesis;cellular component organization or biogenesis at cellular level;cellular macromolecule catabolic process;cellular macromolecule metabolic process;cellular…	6.42322	6.3468	6.3506	6.27919	6.31813	6.35131	6.30131	6.26072	6.3612	6.32077	6.28545	6.27919
	P63318;Q2NKI4	Protein kinase C gamma type;Protein kinase C	Prkcg	behavior;biological regulation;cell communication;cell-cell signaling;cellular macromolecule metabolic process;cellular metabolic process;cellular process;cellular protein metabolic process;cellular response to stimulus;chemosensory behavior;cognition;developmental process;innervation;intracellular signal transduction;learning or memory;macromolecule metabolic process;macromolecule modification;m…	8.10235	8.12466	8.15986	8.11274	8.14311	8.1423	8.11219	8.12748	8.14486	8.14737	8.11613	8.11155
	P63321	Ras-related protein Ral-A	Rala	actin cytoskeleton organization;actin cytoskeleton reorganization;actin filament-based process;anatomical structure formation involved in morphogenesis;biological regulation;cellular component organization;cellular component organization at cellular level;cellular component organization or biogenesis;cellular component organization or biogenesis at cellular level;cellular localization;cellular pr…	6.85085	6.83861	6.76829	6.90458	6.85197	6.87615	6.81429	6.85122	6.94406	6.90229	6.84123	6.89954
	P63325;Q3UW83;J3QNI7	40S ribosomal protein S10	Rps10	cellular component assembly;cellular component assembly at cellular level;cellular component organization;cellular component organization at cellular level;cellular component organization or biogenesis;cellular component organization or biogenesis at cellular level;cellular macromolecular complex assembly;cellular macromolecular complex subunit organization;cellular process;macromolecular complex…	7.34553	7.33932	7.26885	7.32724	7.3136	7.37243	7.28863	7.37484	7.36905	7.38535	7.35682	7.36919
	P63328;P63328-2	Serine/threonine-protein phosphatase 2B catalytic subunit alpha isoform	Ppp3ca	anatomical structure development;biological regulation;calcineurin-NFAT signaling pathway;calcium ion transport;calcium-mediated signaling;carbohydrate homeostasis;cardiac muscle adaptation;cardiac muscle hypertrophy;cardiac muscle hypertrophy in response to stress;cation transport;cell cycle process;cell development;cellular chemical homeostasis;cellular developmental process;cellular glucose ho…	8.60167	8.70753	8.73811	8.70983	8.72634	8.74769	8.73751	8.76741	8.73882	8.70272	8.73363	8.74333
	P63330	Serine/threonine-protein phosphatase 2A catalytic subunit alpha isoform	Ppp2ca	anatomical structure development;biological regulation;cell cycle;cellular component assembly;cellular component organization;cellular component organization or biogenesis;cellular macromolecule metabolic process;cellular metabolic process;cellular process;cellular protein metabolic process;dephosphorylation;developmental process;macromolecular complex assembly;macromolecular complex subunit orga…	7.88733	7.97409	7.96255	7.94465	7.92505	7.93813	7.88802	7.99533	7.97655	8.03529	7.95009	7.98264
	P67778;Q5SQG5	Prohibitin	Phb	anatomical structure morphogenesis;apoptosis;biological regulation;biosynthetic process;cell death;cell differentiation;cellular biosynthetic process;cellular component organization;cellular component organization at cellular level;cellular component organization or biogenesis;cellular component organization or biogenesis at cellular level;cellular developmental process;cellular macromolecule bio…	7.61934	7.68899	7.60929	7.63048	7.62341	7.63224	7.58446	7.66055	7.71331	7.7441	7.71677	7.69758
	P67984	60S ribosomal protein L22	Rpl22	alpha-beta T cell activation;alpha-beta T cell differentiation;biosynthetic process;cell activation;cell differentiation;cellular biosynthetic process;cellular developmental process;cellular macromolecule biosynthetic process;cellular macromolecule metabolic process;cellular metabolic process;cellular process;cellular protein metabolic process;developmental process;immune system process;leukocyte…	7.19833	7.1843	7.1744	7.19131	7.19036	7.17509	7.16674	7.07131	7.17381	7.11329	7.11638	7.17051
	P68033;P68134	Actin, alpha cardiac muscle 1;Actin, alpha skeletal muscle	Actc1;Acta1	actin cytoskeleton organization;actin filament organization;actin filament-based movement;actin filament-based process;actin-mediated cell contraction;actin-myosin filament sliding;actomyosin structure organization;anatomical structure development;anatomical structure formation involved in morphogenesis;anatomical structure morphogenesis;biological regulation;cardiac muscle contraction;cardiac mu…	8.76295	8.78831	8.84247	8.81964	8.80533	8.75327	8.83458	8.75167	8.78751	8.84988	8.80547	8.73495
	P68037;D3YZS3	Ubiquitin-conjugating enzyme E2 L3	Ube2l3	biological regulation;biosynthetic process;cell proliferation;cellular biosynthetic process;cellular macromolecule biosynthetic process;cellular macromolecule metabolic process;cellular metabolic process;cellular nitrogen compound metabolic process;cellular process;cellular protein metabolic process;cellular response to chemical stimulus;cellular response to corticosteroid stimulus;cellular respo…	6.89276	6.88665	6.82067	6.83191	6.88749	6.8899	6.82979	6.87834	6.83667	6.804	6.79783	6.88762
	P68040	Guanine nucleotide-binding protein subunit beta-2-like 1;Guanine nucleotide-binding protein subunit beta-2-like 1, N-terminally processed	Gnb2l1	activation of caspase activity;anatomical structure morphogenesis;biological regulation;carbohydrate homeostasis;cell cycle;cell differentiation;cellular chemical homeostasis;cellular developmental process;cellular glucose homeostasis;cellular homeostasis;cellular process;cellular response to carbohydrate stimulus;cellular response to chemical stimulus;cellular response to glucose stimulus;cellul…	7.48736	7.51258	7.46831	7.50848	7.48263	7.4892	7.52769	7.45891	7.48569	7.5624	7.50343	7.49546
	P68181;P68181-2;P68181-3;P68181-4	cAMP-dependent protein kinase catalytic subunit beta	Prkacb	anatomical structure formation involved in morphogenesis;biological regulation;cAMP-mediated signaling;cell surface receptor linked signaling pathway;cellular macromolecule metabolic process;cellular metabolic process;cellular process;cellular protein metabolic process;cellular response to stimulus;cyclic-nucleotide-mediated signaling;developmental process;G-protein coupled receptor protein signa…	7.06696	7.12046	7.04464	7.01999	7.01964	7.12234	7.20506	7.02964	7.03512	7.10872	7.15186	6.92232
	P68254-2;P68254;F6YY69;F6VW30	14-3-3 protein theta	Ywhaq	anatomical structure development;biological regulation;developmental process;negative regulation of biological process;negative regulation of biosynthetic process;negative regulation of cellular biosynthetic process;negative regulation of cellular macromolecule biosynthetic process;negative regulation of cellular metabolic process;negative regulation of cellular process;negative regulation of gen…	8.38523	8.42496	8.38626	8.41336	8.37607	8.41029	8.4299	8.3653	8.38064	8.40762	8.36313	8.38227
	P68368	Tubulin alpha-4A chain	Tuba4a	cellular component assembly;cellular component assembly at cellular level;cellular component organization;cellular component organization at cellular level;cellular component organization or biogenesis;cellular component organization or biogenesis at cellular level;cellular macromolecular complex assembly;cellular macromolecular complex subunit organization;cellular process;cellular protein compl…	8.27968	8.36348	8.29481	8.34765	8.36101	8.3265	8.33333	8.27016	8.30345	8.2674	8.28835	8.30229
	P68369	Tubulin alpha-1A chain	Tuba1a	cellular component assembly;cellular component assembly at cellular level;cellular component organization;cellular component organization at cellular level;cellular component organization or biogenesis;cellular component organization or biogenesis at cellular level;cellular macromolecular complex assembly;cellular macromolecular complex subunit organization;cellular process;cellular protein compl…	8.52631	8.54898	8.56792	8.59787	8.6577	8.61712	8.61606	8.52907	8.51595	8.53018	8.49822	8.41786
	P68372	Tubulin beta-4B chain	Tubb4b	cellular component assembly;cellular component assembly at cellular level;cellular component organization;cellular component organization at cellular level;cellular component organization or biogenesis;cellular component organization or biogenesis at cellular level;cellular macromolecular complex assembly;cellular macromolecular complex subunit organization;cellular process;cellular protein compl…	9.6875	9.70296	9.72309	9.72073	9.70565	9.68517	9.72158	9.71649	9.75249	9.75507	9.69171	9.73868
	P68404-2;P68404	Protein kinase C beta type	Prkcb	activation of immune response;antigen receptor-mediated signaling pathway;apoptosis;B cell activation;B cell receptor signaling pathway;biological regulation;biosynthetic process;calcium ion homeostasis;calcium ion transport;cation homeostasis;cation transport;cell activation;cell death;cell surface receptor linked signaling pathway;cellular biosynthetic process;cellular calcium ion homeostasis;c…	7.8204	7.83115	7.81477	7.81609	7.80929	7.83117	7.84188	7.78621	7.78956	7.86904	7.81589	7.75086
	P68510	14-3-3 protein eta	Ywhah	anatomical structure development;biological regulation;C21-steroid hormone catabolic process;C21-steroid hormone metabolic process;catabolic process;cellular component organization;cellular component organization at cellular level;cellular component organization or biogenesis;cellular component organization or biogenesis at cellular level;cellular hormone metabolic process;cellular metabolic proc…	8.27289	8.30009	8.3455	8.31273	8.33426	8.34331	8.30104	8.3028	8.33462	8.39707	8.31123	8.30856
	P70122;F6TN03	Ribosome maturation protein SBDS	Sbds	anatomical structure development;biological regulation;biomineral tissue development;bone marrow development;bone mineralization;cell chemotaxis;cell cycle process;cell migration;cell motility;cell proliferation;cellular component assembly;cellular component assembly at cellular level;cellular component biogenesis;cellular component biogenesis at cellular level;cellular component movement;cellula…	6.22096	6.22332	6.1676	6.15528	6.1413	6.20986	6.18074	6.15004	6.07488	6.12514	6.25968	6.18568
	P70168	Importin subunit beta-1	Kpnb1	establishment of localization;establishment of localization in cell;establishment of protein localization;intracellular protein transport;intracellular transport;nuclear import;nuclear transport;nucleocytoplasmic transport;protein import;protein import into nucleus;protein targeting;protein transport;ribosomal protein import into nucleus;transport	7.58054	7.62532	7.57484	7.6254	7.65187	7.57792	7.60496	7.6304	7.6864	7.68925	7.61463	7.66907
	P70195	Proteasome subunit beta type-7	Psmb7	catabolic process;cellular catabolic process;cellular macromolecule catabolic process;cellular macromolecule metabolic process;cellular metabolic process;cellular process;macromolecule catabolic process;macromolecule metabolic process;metabolic process;modification-dependent macromolecule catabolic process;modification-dependent protein catabolic process;primary metabolic process;proteasomal prot…	6.86315	6.79036	6.68641	6.76296	6.69468	6.70559	6.68697	6.8076	6.67654	6.79538	6.65157	6.8046
	P70202	Latexin	Lxn	biological regulation;defense response;detection of abiotic stimulus;detection of external stimulus;detection of stimulus;detection of stimulus involved in sensory perception;detection of temperature stimulus;detection of temperature stimulus involved in sensory perception;detection of temperature stimulus involved in sensory perception of pain;inflammatory response;negative regulation of catalyt…	7.19088	7.28784	7.24308	7.27123	7.26414	7.26525	7.25041	7.21423	7.28169	7.21492	7.19656	7.23368
	P70296;D3Z1V4;D6RHS6	Phosphatidylethanolamine-binding protein 1;Hippocampal cholinergic neurostimulating peptide	Pebp1	aging;anatomical structure development;behavior;biological regulation;brain development;cell maturation;cellular developmental process;cellular process;cellular process involved in reproduction;cellular response to stimulus;developmental maturation;developmental process;developmental process involved in reproduction;eating behavior;feeding behavior;intracellular protein kinase cascade;intracellul…	8.36586	8.34898	8.40806	8.40269	8.39569	8.39975	8.35677	8.31919	8.37241	8.36151	8.36291	8.40178
	P70333	Heterogeneous nuclear ribonucleoprotein H2;Heterogeneous nuclear ribonucleoprotein H2, N-terminally processed	Hnrnph2		7.34591	7.26502	7.37639	7.32058	7.13799	7.25811	7.31317	7.30072	7.34393	7.20892	7.25258	7.27996
	P70349	Histidine triad nucleotide-binding protein 1	Hint1	biological regulation;biosynthetic process;catabolic process;cellular biosynthetic process;cellular catabolic process;cellular macromolecule biosynthetic process;cellular macromolecule metabolic process;cellular metabolic process;cellular nitrogen compound catabolic process;cellular nitrogen compound metabolic process;cellular process;cellular response to stimulus;heterocycle catabolic process;he…	7.7492	7.80861	7.7269	7.68675	7.76692	7.75303	7.75511	7.70018	7.75056	7.62873	7.81161	7.81429
	P70372	ELAV-like protein 1	Elavl1	3'-UTR-mediated mRNA stabilization;biological regulation;cellular macromolecule metabolic process;cellular metabolic process;cellular nitrogen compound metabolic process;cellular process;macromolecule metabolic process;metabolic process;mRNA metabolic process;mRNA stabilization;nitrogen compound metabolic process;nucleic acid metabolic process;nucleobase-containing compound metabolic process;posi…	7.26974	7.23446	7.24172	7.25143	7.22068	7.23822	7.24684	7.22909	7.2867	7.24802	7.287	7.2396
	Q4FE56;P70398	Ubiquitin carboxyl-terminal hydrolase;Probable ubiquitin carboxyl-terminal hydrolase FAF-X	Usp9x	anatomical structure arrangement;anatomical structure development;axon extension;biological regulation;BMP signaling pathway;catabolic process;cell cycle phase;cell cycle process;cell division;cell growth;cell migration;cell motility;cell surface receptor linked signaling pathway;cellular catabolic process;cellular component movement;cellular component organization;cellular component organization…	6.96406	6.92322	6.93655	6.97563	6.88017	6.90333	6.95698	6.91637	6.91119	6.95747	6.88948	6.88095
	P70404	Isocitrate dehydrogenase [NAD] subunit gamma 1, mitochondrial	Idh3g	acetyl-CoA catabolic process;acetyl-CoA metabolic process;carboxylic acid metabolic process;catabolic process;cellular catabolic process;cellular ketone metabolic process;cellular metabolic process;cellular process;coenzyme catabolic process;coenzyme metabolic process;cofactor catabolic process;cofactor metabolic process;isocitrate metabolic process;metabolic process;organic acid metabolic proces…	7.98417	8.05634	8.01442	8.02324	8.0044	8.01581	8.01805	8.04033	8.03734	8.06352	8.01093	8.0131
	P70441	Na(+)/H(+) exchange regulatory cofactor NHE-RF1	Slc9a3r1	acid secretion;actin cytoskeleton organization;actin filament-based process;activation of adenylate cyclase activity;activation of adenylate cyclase activity by dopamine receptor signaling pathway;activation of adenylate cyclase activity by G-protein signaling pathway;activation of phospholipase C activity;activation of phospholipase C activity by dopamine receptor signaling pathway;activation of…	6.93794	7.02205	6.96918	6.92462	6.76824	6.89248	6.98513	6.96153	6.96477	6.91396	6.90421	6.95876
	Q60817;P70670	Nascent polypeptide-associated complex subunit alpha;Nascent polypeptide-associated complex subunit alpha, muscle-specific form	Naca	anatomical structure development;anatomical structure morphogenesis;biological regulation;biosynthetic process;cardiac chamber development;cardiac ventricle development;cell migration;cell motility;cellular biosynthetic process;cellular component movement;cellular macromolecule biosynthetic process;cellular macromolecule metabolic process;cellular metabolic process;cellular nitrogen compound meta…	7.06538	6.99781	7.0026	6.97798	7.00762	7.01281	7.01364	6.98058	6.92905	6.96754	7.06629	6.94405
	P70699	Lysosomal alpha-glucosidase	Gaa	anatomical structure development;anatomical structure homeostasis;anatomical structure morphogenesis;behavior;biological regulation;carbohydrate catabolic process;carbohydrate metabolic process;cardiac muscle contraction;catabolic process;cellular carbohydrate catabolic process;cellular carbohydrate metabolic process;cellular component organization;cellular component organization at cellular leve…	6.3757	6.33032	6.25027	6.24884	6.22836	6.24798	6.26988	6.27869	6.21683	6.30946	6.20822	6.32573
	P80313	T-complex protein 1 subunit eta	Cct7	binding of sperm to zona pellucida;cell recognition;cell-cell recognition;cellular macromolecule metabolic process;cellular metabolic process;cellular process;cellular process involved in reproduction;cellular protein metabolic process;macromolecule metabolic process;metabolic process;primary metabolic process;protein folding;protein metabolic process;reproductive process;sperm-egg recognition	7.81343	7.86245	7.80686	7.83594	7.80164	7.80447	7.87375	7.82869	7.82293	7.85084	7.88442	7.84209
	P80314	T-complex protein 1 subunit beta	Cct2	binding of sperm to zona pellucida;cell recognition;cell-cell recognition;cellular component assembly;cellular component assembly at cellular level;cellular component organization;cellular component organization at cellular level;cellular component organization or biogenesis;cellular component organization or biogenesis at cellular level;cellular macromolecular complex assembly;cellular macromole…	7.78092	7.82109	7.76596	7.80822	7.81501	7.76651	7.77481	7.78813	7.8161	7.7869	7.82543	7.82375
	P80315;G5E839	T-complex protein 1 subunit delta	Cct4	binding of sperm to zona pellucida;cell recognition;cell-cell recognition;cellular macromolecule metabolic process;cellular metabolic process;cellular process;cellular process involved in reproduction;cellular protein metabolic process;macromolecule metabolic process;metabolic process;primary metabolic process;protein folding;protein metabolic process;reproductive process;sperm-egg recognition	7.7721	7.81059	7.76134	7.78515	7.75992	7.77917	7.7963	7.76013	7.80489	7.8045	7.78523	7.79273
	P80316	T-complex protein 1 subunit epsilon	Cct5	binding of sperm to zona pellucida;cell recognition;cell-cell recognition;cellular macromolecule metabolic process;cellular metabolic process;cellular process;cellular process involved in reproduction;cellular protein metabolic process;macromolecule metabolic process;metabolic process;multi-organism process;primary metabolic process;protein folding;protein metabolic process;reproductive process;r…	7.74358	7.77753	7.74117	7.78722	7.77723	7.76677	7.75158	7.80007	7.80537	7.81915	7.80069	7.80181
	P80317;E9QPA6	T-complex protein 1 subunit zeta	Cct6a	binding of sperm to zona pellucida;cell recognition;cell-cell recognition;cellular macromolecule metabolic process;cellular metabolic process;cellular process;cellular process involved in reproduction;cellular protein metabolic process;macromolecule metabolic process;metabolic process;primary metabolic process;protein folding;protein metabolic process;reproductive process;sperm-egg recognition	7.74866	7.81333	7.73849	7.76841	7.75913	7.75408	7.77161	7.76766	7.75336	7.77163	7.71342	7.76646
	P80318;E9Q133;Q3U0I3;F6Q609	T-complex protein 1 subunit gamma	Cct3	binding of sperm to zona pellucida;cell recognition;cell-cell recognition;cellular component assembly;cellular component assembly at cellular level;cellular component organization;cellular component organization at cellular level;cellular component organization or biogenesis;cellular component organization or biogenesis at cellular level;cellular macromolecule metabolic process;cellular metabolic…	7.79133	7.83062	7.80493	7.80768	7.84884	7.7722	7.79417	7.83058	7.85622	7.87392	7.86608	7.84481
	P83940	Transcription elongation factor B polypeptide 1	Tceb1	biological regulation;biosynthetic process;cellular biosynthetic process;cellular macromolecule biosynthetic process;cellular macromolecule metabolic process;cellular metabolic process;cellular nitrogen compound metabolic process;cellular process;cellular protein metabolic process;macromolecule biosynthetic process;macromolecule metabolic process;macromolecule modification;metabolic process;nitro…	6.99652	7.03817	6.99763	7.0789	6.97039	7.06331	7.01859	6.94406	7.00595	6.9108	7.09051	7.00623
	P84075;E9PV73;A2A7R5	Neuron-specific calcium-binding protein hippocalcin	Hpca	anatomical structure development;developmental process;inner ear development	8.13974	8.16435	8.22593	8.19825	8.09165	8.21196	8.15455	8.19694	8.17383	8.26616	8.23072	8.22459
	P84084	ADP-ribosylation factor 5	Arf5	activation of phospholipase D activity;apical protein localization;asymmetric protein localization;biological regulation;cell migration;cell motility;cellular component movement;cellular macromolecule metabolic process;cellular metabolic process;cellular process;cellular protein metabolic process;cellular response to stimulus;establishment of localization;establishment of protein localization;est…	6.93461	7.06217	7.07434	7.05799	6.93818	6.96209	6.96612	6.92476	7.02706	7.08629	6.98809	6.9722
	P84086	Complexin-2	Cplx2	anatomical structure development;biological regulation;cell activation;cell activation involved in immune response;cell differentiation;cellular developmental process;cellular process;developmental process;establishment of localization;establishment of localization in cell;exocytosis;immune effector process;immune system process;leukocyte activation;leukocyte activation involved in immune respons…	7.58444	7.68909	7.76916	7.63414	7.80862	7.71494	7.64614	7.61515	7.76158	7.6026	7.64132	7.69745
	P84089;G3UW85	Enhancer of rudimentary homolog	Erh	biological regulation;biosynthetic process;cell cycle;cell differentiation;cellular biosynthetic process;cellular developmental process;cellular metabolic process;cellular nitrogen compound biosynthetic process;cellular nitrogen compound metabolic process;cellular process;developmental process;heterocycle biosynthetic process;heterocycle metabolic process;metabolic process;nitrogen compound metab…	6.68986	6.67768	6.62555	6.6832	6.72594	6.68341	6.60957	6.64319	6.74622	6.79702	6.77712	6.6907
	P84091;Q3TWV4	AP-2 complex subunit mu	Ap2m1	cellular component organization;cellular component organization or biogenesis;cellular membrane organization;cellular process;endocytosis;establishment of localization;establishment of localization in cell;establishment of protein localization;intracellular protein transport;intracellular transport;membrane invagination;membrane organization;protein transport;transport;vesicle-mediated transport	8.09206	8.20063	8.12774	8.15694	8.14255	8.15688	8.15718	8.15612	8.21061	8.22016	8.16483	8.16899
	P84096	Rho-related GTP-binding protein RhoG	Rhog	actin cytoskeleton organization;actin filament-based process;biological regulation;cell chemotaxis;cell migration;cell motility;cellular component movement;cellular component organization;cellular component organization at cellular level;cellular component organization or biogenesis;cellular component organization or biogenesis at cellular level;cellular process;cellular response to chemical stim…	7.06235	7.09399	7.1182	7.12548	7.10994	7.10145	7.17834	7.142	7.12101	6.91428	6.92509	7.07477
	P84104-2;P84104	Serine/arginine-rich splicing factor 3	Srsf3	biological regulation;cell surface receptor linked signaling pathway;cellular macromolecule metabolic process;cellular metabolic process;cellular nitrogen compound metabolic process;cellular process;cellular response to chemical stimulus;cellular response to endogenous stimulus;cellular response to hormone stimulus;cellular response to insulin stimulus;cellular response to organic substance;cellu…	7.4323	7.37204	7.33209	7.42696	7.37992	7.42152	7.38413	7.3369	7.43839	7.34282	7.37303	7.38658
	P84228	Histone H3.2	Hist1h3b	biological regulation;cellular process;chromatin silencing;chromatin silencing at rDNA;gene silencing;negative regulation of biological process;negative regulation of biosynthetic process;negative regulation of cellular biosynthetic process;negative regulation of cellular macromolecule biosynthetic process;negative regulation of cellular metabolic process;negative regulation of cellular process;n…	8.33629	8.30212	8.27855	8.26657	8.20141	8.21529	8.28313	8.1834	8.26573	8.11361	8.19622	8.22292
	P97300;P97300-1	Neuroplastin	Nptn	biological adhesion;biological regulation;calcium ion homeostasis;cation homeostasis;cell adhesion;cell surface receptor linked signaling pathway;cell-cell adhesion;cellular calcium ion homeostasis;cellular cation homeostasis;cellular chemical homeostasis;cellular divalent inorganic cation homeostasis;cellular homeostasis;cellular ion homeostasis;cellular metal ion homeostasis;cellular process;ce…	7.95968	8.13495	8.03212	8.06119	8.00732	8.10382	8.11049	8.05328	8.0866	8.09588	8.03731	8.07634
	P97315	Cysteine and glycine-rich protein 1	Csrp1	actin cytoskeleton organization;actin filament-based process;biological adhesion;cell adhesion;cell-cell adhesion;cellular component organization;cellular component organization at cellular level;cellular component organization or biogenesis;cellular component organization or biogenesis at cellular level;cellular process;cytoskeleton organization;homotypic cell-cell adhesion;organelle organizatio…	7.49208	7.54861	7.54892	7.55929	7.60477	7.55783	7.59418	7.5575	7.46974	7.46979	7.48339	7.52388
	P97370	Sodium/potassium-transporting ATPase subunit beta-3	Atp1b3	biological regulation;cation homeostasis;cation transport;cellular cation homeostasis;cellular chemical homeostasis;cellular component organization;cellular component organization or biogenesis;cellular homeostasis;cellular ion homeostasis;cellular localization;cellular macromolecule localization;cellular membrane organization;cellular metal ion homeostasis;cellular monovalent inorganic cation ho…	6.9976	7.06773	6.98468	6.96701	7.03003	7.03095	7.01821	7.00497	7.04117	6.9946	7.07582	7.03445
	P97379;P97379-2	Ras GTPase-activating protein-binding protein 2	G3bp2	biological regulation;cellular process;cellular response to stimulus;establishment of localization;establishment of RNA localization;intracellular signal transduction;mRNA transport;nucleic acid transport;nucleobase-containing compound transport;regulation of biological process;regulation of cellular process;response to stimulus;RNA transport;signal transduction;small GTPase mediated signal trans…	7.06729	7.13763	7.04478	7.0248	7.03781	7.06876	7.08555	7.06277	7.07692	7.15677	7.09592	7.173
	P97384;D3Z7U0	Annexin A11;Annexin	Anxa11	cell cycle;cell division;cellular component organization;cellular component organization or biogenesis;cellular membrane organization;cellular process;endocytosis;establishment of localization;membrane invagination;membrane organization;phagocytosis;response to calcium ion;response to chemical stimulus;response to inorganic substance;response to metal ion;response to stimulus;transport;vesicle-me…	6.38712	6.56022	6.4063	6.54374	6.62087	6.53401	6.54988	6.56918	6.53683	6.59846	6.53955	6.40405
	P97450	ATP synthase-coupling factor 6, mitochondrial	Atp5j	anatomical structure development;ATP biosynthetic process;ATP metabolic process;ATP synthesis coupled proton transport;biosynthetic process;cation transport;cellular biosynthetic process;cellular metabolic process;cellular nitrogen compound biosynthetic process;cellular nitrogen compound metabolic process;cellular process;developmental process;energy coupled proton transport, down electrochemical…	6.75921	6.84068	6.83423	6.84049	6.79385	6.83229	6.9955	6.85175	6.97413	7.03615	7.01914	6.93556
	P97765;A2A860	WW domain-binding protein 2	Wbp2	biological regulation;cellular process;cellular response to chemical stimulus;cellular response to endogenous stimulus;cellular response to estrogen stimulus;cellular response to hormone stimulus;cellular response to organic substance;cellular response to steroid hormone stimulus;cellular response to stimulus;establishment of localization;establishment of protein localization;positive regulation …	6.70488	6.73487	6.72935	6.77496	6.7517	6.76643	6.74947	6.73186	6.69776	6.78426	6.80388	6.76405
	P97807-2;P97807	Fumarate hydratase, mitochondrial	Fh	acetyl-CoA catabolic process;acetyl-CoA metabolic process;anatomical structure homeostasis;biological regulation;carboxylic acid metabolic process;catabolic process;cellular catabolic process;cellular ketone metabolic process;cellular metabolic process;cellular process;coenzyme catabolic process;coenzyme metabolic process;cofactor catabolic process;cofactor metabolic process;dicarboxylic acid met…	7.87965	7.93956	7.96603	7.96576	7.96324	7.95938	7.92708	8.01932	7.99535	8.03215	7.98787	8.04573
	P97855	Ras GTPase-activating protein-binding protein 1	G3bp1	biological regulation;establishment of localization;negative regulation of biological process;negative regulation of canonical Wnt receptor signaling pathway;negative regulation of cell communication;negative regulation of cellular process;negative regulation of response to stimulus;negative regulation of signal transduction;negative regulation of signaling;negative regulation of Wnt receptor sig…	6.59777	6.48806	6.56303	6.55284	6.41031	6.53636	6.53705	6.57913	6.54203	6.61541	6.5108	6.52363
	P99024	Tubulin beta-5 chain	Tubb5	cellular component assembly;cellular component assembly at cellular level;cellular component organization;cellular component organization at cellular level;cellular component organization or biogenesis;cellular component organization or biogenesis at cellular level;cellular macromolecular complex assembly;cellular macromolecular complex subunit organization;cellular macromolecule metabolic proces…	8.1566	8.27625	8.19687	8.27043	8.16617	8.16633	8.1849	8.19121	8.27258	8.24975	8.17508	8.20135
	P99026	Proteasome subunit beta type-4	Psmb4	biological regulation;catabolic process;cellular catabolic process;cellular macromolecule catabolic process;cellular macromolecule metabolic process;cellular metabolic process;cellular process;macromolecule catabolic process;macromolecule metabolic process;metabolic process;modification-dependent macromolecule catabolic process;modification-dependent protein catabolic process;negative regulation …	6.98263	7.01337	7.01914	6.96445	6.93061	6.96091	6.92179	6.97403	7.00428	7.03552	6.933	7.00481
	P99027	60S acidic ribosomal protein P2	Rplp2	biosynthetic process;cellular biosynthetic process;cellular macromolecule biosynthetic process;cellular macromolecule metabolic process;cellular metabolic process;cellular process;macromolecule biosynthetic process;macromolecule metabolic process;metabolic process;translational elongation	7.17644	7.2693	7.26234	7.19417	7.23541	7.22421	7.21032	7.219	7.25837	7.18599	7.26596	7.26805
	P99029-2;P99029;G3UZJ4;H3BJQ7	Peroxiredoxin-5, mitochondrial	Prdx5	biological regulation;catabolic process;cellular catabolic process;cellular metabolic process;cellular nitrogen compound metabolic process;cellular process;cellular response to chemical stimulus;cellular response to hydrogen peroxide;cellular response to oxidative stress;cellular response to reactive oxygen species;cellular response to stimulus;cellular response to stress;coenzyme metabolic proce…	8.29628	8.31462	8.30805	8.31922	8.30258	8.33133	8.32661	8.3293	8.31265	8.30636	8.28757	8.31742
	Q00493	Carboxypeptidase E	Cpe	anatomical structure morphogenesis;biological regulation;cardiac chamber morphogenesis;cardiac left ventricle morphogenesis;cardiac ventricle morphogenesis;cell surface receptor linked signaling pathway;cellular component organization;cellular component organization or biogenesis;cellular localization;cellular macromolecule localization;cellular membrane organization;cellular process;cellular pro…	7.39352	7.44395	7.33265	7.38409	7.34172	7.41212	7.34352	7.43734	7.48381	7.49587	7.40721	7.41877
	Q00612;A3KG36	Glucose-6-phosphate 1-dehydrogenase X;Glucose-6-phosphate 1-dehydrogenase	G6pdx	alcohol biosynthetic process;alcohol catabolic process;alcohol metabolic process;amine metabolic process;anatomical structure development;angiotensin mediated vasoconstriction involved in regulation of systemic arterial blood pressure;biological regulation;biosynthetic process;carbohydrate biosynthetic process;carbohydrate catabolic process;carbohydrate metabolic process;carboxylic acid metabolic…	6.75642	6.77112	6.76972	6.70197	6.72279	6.76826	6.76587	6.70028	6.7234	6.67973	6.66862	6.75518
	Q00PI9	Heterogeneous nuclear ribonucleoprotein U-like protein 2	Hnrnpul2		7.07613	7.14837	7.1149	7.09671	7.15301	7.12585	7.14612	7.05735	7.1538	7.16796	7.12915	7.05898
	Q01853	Transitional endoplasmic reticulum ATPase	Vcp	activation of caspase activity;aggresome assembly;biological regulation;biosynthetic process;carbohydrate metabolic process;catabolic process;cellular biosynthetic process;cellular carbohydrate metabolic process;cellular catabolic process;cellular component assembly;cellular component assembly at cellular level;cellular component organization;cellular component organization at cellular level;cell…	8.29626	8.29428	8.29147	8.27946	8.29861	8.27955	8.31295	8.33104	8.31479	8.37511	8.3255	8.31742
	Q02053	Ubiquitin-like modifier-activating enzyme 1	Uba1	catabolic process;cellular catabolic process;cellular macromolecule catabolic process;cellular macromolecule metabolic process;cellular metabolic process;cellular process;cellular response to stimulus;cellular response to stress;macromolecule catabolic process;macromolecule metabolic process;metabolic process;modification-dependent macromolecule catabolic process;modification-dependent protein ca…	8.29091	8.31568	8.28152	8.28068	8.29294	8.27736	8.30206	8.28914	8.33037	8.31267	8.27569	8.30712
	Q02105	Complement C1q subcomponent subunit C	C1qc	activation of immune response;biological regulation;complement activation;complement activation, classical pathway;defense response;humoral immune response;immune effector process;immune response;immune system process;innate immune response;macromolecule metabolic process;metabolic process;negative regulation of biological process;negative regulation of cell differentiation;negative regulation of…	7.11697	7.13893	7.18137	7.0484	6.95631	7.19847	7.11256	7.02816	7.07922	6.82703	6.97934	7.07804
	Q02248;E9Q6A9	Catenin beta-1	Ctnnb1	adherens junction assembly;adherens junction organization;anatomical structure development;anatomical structure formation involved in morphogenesis;anatomical structure homeostasis;anatomical structure morphogenesis;anterior/posterior axis specification;appendage development;appendage morphogenesis;artery morphogenesis;axis specification;biological adhesion;biological regulation;biosynthetic proc…	7.57782	7.61059	7.61217	7.57006	7.57076	7.56509	7.58583	7.58071	7.56146	7.61563	7.53975	7.47884
	Q03137;Q03137-2	Ephrin type-A receptor 4	Epha4	adult behavior;adult locomotory behavior;adult walking behavior;anatomical structure morphogenesis;axon guidance;axonal fasciculation;axonogenesis;behavior;biological adhesion;biological regulation;cell adhesion;cell migration;cell motility;cell part morphogenesis;cell projection morphogenesis;cell projection organization;cell recognition;cellular component morphogenesis;cellular component moveme…	6.88511	6.91121	6.8014	6.9152	6.94647	6.99758	6.89086	6.92929	6.85855	7.04193	7.00941	6.85557
	Q03265;D3Z6F5	ATP synthase subunit alpha, mitochondrial;ATP synthase subunit alpha	Atp5a1	ATP biosynthetic process;ATP hydrolysis coupled proton transport;ATP metabolic process;ATP synthesis coupled proton transport;biological regulation;biosynthetic process;cation transport;cellular biosynthetic process;cellular metabolic process;cellular nitrogen compound biosynthetic process;cellular nitrogen compound metabolic process;cellular process;energy coupled proton transport, against elect…	9.12372	9.14458	9.12496	9.13794	9.11697	9.15319	9.155	9.15989	9.1602	9.11776	9.1315	9.14715
	Q03517	Secretogranin-2;Secretoneurin	Scg2	anatomical structure formation involved in morphogenesis;angiogenesis;biological regulation;cell chemotaxis;cell migration;cell motility;cellular component movement;cellular process;cellular response to chemical stimulus;cellular response to stimulus;chemotaxis;developmental process;eosinophil chemotaxis;eosinophil migration;immune system process;induction of positive chemotaxis;intracellular pro…	6.43503	6.33021	6.51537	6.5049	6.57221	6.43313	6.4897	6.33596	6.1879	6.6015	6.51959	6.51772
	Q04447	Creatine kinase B-type	Ckb	anatomical structure development;anion homeostasis;biological regulation;cellular anion homeostasis;cellular chemical homeostasis;cellular chloride ion homeostasis;cellular homeostasis;cellular ion homeostasis;cellular monovalent inorganic anion homeostasis;cellular process;chemical homeostasis;chloride ion homeostasis;developmental process;homeostatic process;ion homeostasis;monovalent inorganic…	9.16914	9.22297	9.25428	9.2393	9.26824	9.25644	9.24732	9.23843	9.22081	9.1973	9.20473	9.22078
	Q05816	Fatty acid-binding protein, epidermal	Fabp5	alcohol metabolic process;amine metabolic process;biosynthetic process;carbohydrate metabolic process;carbohydrate transport;cellular amine metabolic process;cellular biogenic amine metabolic process;cellular biosynthetic process;cellular carbohydrate metabolic process;cellular lipid metabolic process;cellular metabolic process;cellular nitrogen compound metabolic process;cellular process;establi…	7.44885	7.4035	7.43116	7.48765	7.41664	7.47589	7.48786	7.39505	7.57115	7.25689	7.60617	7.53684
	Q06138	Calcium-binding protein 39	Cab39	activation of protein kinase activity;biological regulation;cellular component assembly;cellular component organization;cellular component organization or biogenesis;cellular process;cellular response to stimulus;intracellular signal transduction;macromolecular complex assembly;macromolecular complex subunit organization;positive regulation of biological process;positive regulation of catalytic a…	6.66989	6.71197	6.72158	6.71259	6.74845	6.78104	6.45053	6.71173	6.70274	6.65931	6.63811	6.72514
	Q06185	ATP synthase subunit e, mitochondrial	Atp5i	ATP biosynthetic process;ATP metabolic process;ATP synthesis coupled proton transport;biosynthetic process;cation transport;cellular biosynthetic process;cellular metabolic process;cellular nitrogen compound biosynthetic process;cellular nitrogen compound metabolic process;cellular process;energy coupled proton transport, down electrochemical gradient;establishment of localization;heterocycle bio…	7.53157	7.57418	7.52112	7.55932	7.5714	7.60004	7.61459	7.60486	7.60305	7.60182	7.47097	7.55897
	Q07076	Annexin A7	Anxa7	autophagy;behavior;behavioral interaction between organisms;biological regulation;calcium ion homeostasis;catabolic process;cation homeostasis;cell differentiation;cell proliferation;cell volume homeostasis;cellular calcium ion homeostasis;cellular catabolic process;cellular cation homeostasis;cellular chemical homeostasis;cellular component organization;cellular component organization or biogene…	7.14799	7.24389	7.21423	7.23521	7.2667	7.22542	7.19107	7.22567	7.24598	7.24515	7.2665	7.23873
	Q08331	Calretinin	Calb2	biological regulation;calcium ion homeostasis;cation homeostasis;cellular calcium ion homeostasis;cellular cation homeostasis;cellular chemical homeostasis;cellular divalent inorganic cation homeostasis;cellular homeostasis;cellular ion homeostasis;cellular metal ion homeostasis;cellular process;chemical homeostasis;cytosolic calcium ion homeostasis;divalent inorganic cation homeostasis;homeostat…	6.99864	6.96484	6.91463	7.07964	7.07586	6.93581	6.99893	6.98353	7.06301	7.26592	7.06326	7.12876
	Q11011;E9Q039;F6QYF8;E9Q6F4	Puromycin-sensitive aminopeptidase	Npepps	cellular process;cellular response to chemical stimulus;cellular response to hypoxia;cellular response to oxygen levels;cellular response to stimulus;cellular response to stress;response to chemical stimulus;response to hypoxia;response to oxygen levels;response to stimulus;response to stress	7.92771	7.91255	7.95567	7.98079	7.97818	7.95734	7.96269	7.97055	7.98933	8.00116	7.97724	7.97006
	Q14BI1;B1AXF3		Slc24a2	behavior;biological regulation;calcium ion homeostasis;calcium ion transmembrane transport;calcium ion transport;cation homeostasis;cation transport;cellular calcium ion homeostasis;cellular cation homeostasis;cellular chemical homeostasis;cellular divalent inorganic cation homeostasis;cellular homeostasis;cellular ion homeostasis;cellular metal ion homeostasis;cellular process;chemical homeostas…	7.04173	7.14719	7.20512	7.15975	6.89369	6.90351	7.12946	7.11816	7.142	7.02294	7.05815	7.05333
	Q20BD0;Q99020;Q80XR6	Heterogeneous nuclear ribonucleoprotein A/B	Hnrnpab	anatomical structure morphogenesis;biological regulation;biosynthetic process;cell morphogenesis;cell morphogenesis involved in differentiation;cellular biosynthetic process;cellular component morphogenesis;cellular component organization;cellular component organization or biogenesis;cellular developmental process;cellular macromolecule biosynthetic process;cellular macromolecule metabolic proces…	7.03446	7.00907	7.00421	7.00217	7.00787	7.04324	7.01686	7.01502	6.98951	7.04977	6.9448	6.98473
	Q3TCH7;E9PXT5	Cullin-4A	Cul4a	anatomical structure development;biological regulation;catabolic process;cellular catabolic process;cellular macromolecule catabolic process;cellular macromolecule metabolic process;cellular metabolic process;cellular nitrogen compound metabolic process;cellular process;cellular protein metabolic process;cellular response to stimulus;cellular response to stress;chordate embryonic development;deve…	6.38799	6.34302	6.37841	6.31769	6.32085	6.40006	6.3645	6.32616	6.36097	6.45889	6.23369	6.28006
	Q3TEA8-2;Q3TEA8;Q3TEA8-3;A2AM65	Heterochromatin protein 1-binding protein 3	Hp1bp3	biological regulation;cellular component assembly;cellular component assembly at cellular level;cellular component organization;cellular component organization at cellular level;cellular component organization or biogenesis;cellular component organization or biogenesis at cellular level;cellular macromolecular complex assembly;cellular macromolecular complex subunit organization;cellular process;…	6.9432	6.94412	6.95608	6.88374	6.88322	6.92062	6.84748	6.85594	6.83917	6.86416	6.80127	6.87983
	Q6ZWQ5;Q3TGS7;Q3V2H3;O70493	Sorting nexin-12	Snx12	biological regulation;cellular component organization;cellular component organization at cellular level;cellular component organization or biogenesis;cellular component organization or biogenesis at cellular level;cellular membrane organization;cellular process;endocytosis;establishment of localization;establishment of protein localization;membrane invagination;membrane organization;negative regu…	6.81885	6.84251	6.74948	6.8423	6.72684	6.734	6.79848	6.73861	6.87978	6.79458	6.89024	6.86141
	Q3THK7	GMP synthase [glutamine-hydrolyzing]	Gmps	amine metabolic process;biosynthetic process;carboxylic acid metabolic process;cellular amine metabolic process;cellular amino acid metabolic process;cellular biosynthetic process;cellular ketone metabolic process;cellular metabolic process;cellular nitrogen compound biosynthetic process;cellular nitrogen compound metabolic process;cellular process;glutamine family amino acid metabolic process;gl…	6.67617	6.64646	6.49419	6.61081	6.56538	6.54494	6.71471	6.63781	6.67812	6.6112	6.6622	6.62526
	Q3THS6	S-adenosylmethionine synthase isoform type-2	Mat2a	amine biosynthetic process;amine metabolic process;biosynthetic process;carboxylic acid biosynthetic process;carboxylic acid metabolic process;cellular amine metabolic process;cellular amino acid biosynthetic process;cellular amino acid metabolic process;cellular biosynthetic process;cellular ketone metabolic process;cellular metabolic process;cellular modified amino acid biosynthetic process;cel…	6.68043	6.54433	6.60136	6.67913	6.60852	6.64278	6.64	6.60629	6.58673	6.65712	6.54751	6.51943
	Q3TUE1;Q91WJ8;Q91WJ8-2	Far upstream element-binding protein 1	Fubp1	biological regulation;positive regulation of biological process;positive regulation of biosynthetic process;positive regulation of cellular biosynthetic process;positive regulation of cellular metabolic process;positive regulation of cellular process;positive regulation of gene expression;positive regulation of macromolecule biosynthetic process;positive regulation of macromolecule metabolic proc…	6.39374	6.33283	6.3161	6.45036	6.456	6.3798	6.292	6.36356	6.42213	6.37004	6.49016	6.39895
	Q3TXS7	26S proteasome non-ATPase regulatory subunit 1	Psmd1	biological regulation;regulation of biological process;regulation of catabolic process;regulation of macromolecule metabolic process;regulation of metabolic process;regulation of primary metabolic process;regulation of protein catabolic process;regulation of protein metabolic process	6.96478	6.99397	6.80342	6.97356	6.9753	6.94529	6.98616	6.88843	6.96308	6.9502	6.89247	6.92699
	Q3TXX4	Vesicular glutamate transporter 1	Slc17a7	acidic amino acid transport;amine transport;amino acid import;amino acid transport;anion transport;behavior;biological regulation;carboxylic acid transport;cation transport;cell communication;cell-cell signaling;cellular chemical homeostasis;cellular homeostasis;cellular ion homeostasis;cellular process;chemical homeostasis;chloride transport;cognition;establishment of localization;homeostatic pr…	7.82259	7.83138	7.77948	7.76433	7.74977	7.80586	7.76048	7.74961	7.74655	7.81336	7.80964	7.7336
	Q3TYE5;Q8BLK3	Limbic system-associated membrane protein	Lsamp	behavior;biological adhesion;biological regulation;cell adhesion;cell-cell adhesion;cellular process;exploration behavior;locomotory behavior;locomotory exploration behavior;regulation of biological process;regulation of cell development;regulation of cell differentiation;regulation of cellular process;regulation of developmental process;regulation of multicellular organismal development;regulati…	7.59592	7.72838	7.63424	7.60073	7.63908	7.64115	7.60762	7.58022	7.59145	7.63278	7.5753	7.56603
	Q3U0V1	Far upstream element-binding protein 2	Khsrp	biological regulation;biosynthetic process;catabolic process;cellular biosynthetic process;cellular catabolic process;cellular macromolecule biosynthetic process;cellular macromolecule catabolic process;cellular macromolecule metabolic process;cellular metabolic process;cellular nitrogen compound metabolic process;cellular process;establishment of localization;establishment of RNA localization;ma…	6.94733	6.93973	6.9633	6.93042	6.96506	6.95535	6.93161	6.9989	6.9868	7.02105	6.97705	6.94631
	Q3U1J4	DNA damage-binding protein 1	Ddb1	biological regulation;catabolic process;cell surface receptor linked signaling pathway;cellular catabolic process;cellular component organization;cellular component organization at cellular level;cellular component organization or biogenesis;cellular component organization or biogenesis at cellular level;cellular macromolecule catabolic process;cellular macromolecule metabolic process;cellular me…	7.21162	7.23675	7.19915	7.23612	7.20612	7.24965	7.24966	7.22845	7.2385	7.31178	7.20369	7.23255
	Q3U2G2;Q61316	Heat shock 70 kDa protein 4	Hspa4	cellular component assembly;cellular component assembly at cellular level;cellular component organization;cellular component organization at cellular level;cellular component organization or biogenesis;cellular component organization or biogenesis at cellular level;cellular macromolecular complex assembly;cellular macromolecular complex subunit organization;cellular membrane organization;cellular…	8.19094	8.20637	8.18027	8.2137	8.20572	8.20261	8.19597	8.23432	8.24259	8.26571	8.24701	8.23661
	Q3U741;Q501J6;Q501J6-2	Probable ATP-dependent RNA helicase DDX17	Ddx17	anatomical structure development;biological regulation;biosynthetic process;cardiovascular system development;cellular biosynthetic process;cellular macromolecule biosynthetic process;cellular macromolecule metabolic process;cellular metabolic process;cellular nitrogen compound metabolic process;cellular process;developmental process;macromolecule biosynthetic process;macromolecule metabolic proc…	6.86079	6.74213	6.76163	6.7679	6.7806	6.75556	6.79488	6.78972	6.82344	6.88165	6.82858	6.81357
	Q3UDE9;Q9QVP9;E9Q2A6	Protein-tyrosine kinase 2-beta	Ptk2b	actin cytoskeleton organization;actin filament bundle assembly;actin filament organization;actin filament-based process;activation of Janus kinase activity;activation of protein kinase activity;anatomical structure formation involved in morphogenesis;anatomical structure homeostasis;angiogenesis;B cell activation;B cell activation involved in immune response;B cell differentiation;biological regu…	7.51517	7.53984	7.57024	7.5347	7.51483	7.56376	7.52201	7.58154	7.54607	7.58531	7.58646	7.52746
	Q3UGB5;Q9JII5-2;Q9JII5;D3Z4J1	DAZ-associated protein 1	Dazap1	anatomical structure development;biological regulation;cell differentiation;cell proliferation;cellular developmental process;cellular process;developmental process;gamete generation;male gamete generation;maternal placenta development;multicellular organismal process;multicellular organismal reproductive process;positive regulation of biological process;positive regulation of cellular metabolic …	6.57936	6.57436	6.59663	6.58318	6.47646	6.60726	6.72573	6.64339	6.72408	6.6841	6.63384	6.72785
	Q3UGR5	Haloacid dehalogenase-like hydrolase domain-containing protein 2	Hdhd2		7.03044	7.20055	7.00025	7.1797	7.16479	7.11923	7.10854	7.19011	7.11168	7.25468	7.23408	7.22355
	Q3UGX2;E9Q397;P15508	Spectrin beta chain, erythrocytic	Sptb	actin filament capping;anatomical structure development;biological regulation;biosynthetic process;cellular biosynthetic process;cellular component organization;cellular component organization or biogenesis;cellular membrane organization;cellular metabolic process;cellular nitrogen compound biosynthetic process;cellular nitrogen compound metabolic process;cellular process;cofactor biosynthetic pr…	6.56897	6.59256	6.57446	6.55836	6.57159	6.44995	6.54616	6.49974	6.59369	6.56551	6.56558	6.48563
	Q3UH59;Q61879;Q5SV64	Myosin-10	Myh10	actin cytoskeleton organization;actin filament-based movement;actin filament-based process;actomyosin structure organization;adult heart development;anatomical structure development;anatomical structure formation involved in morphogenesis;anatomical structure morphogenesis;axon guidance;axonogenesis;biological adhesion;biological regulation;brain development;cardiac cell development;cardiac muscl…	7.56617	7.60145	7.56135	7.52394	7.56063	7.54148	7.53822	7.52733	7.556	7.61272	7.56818	7.55814
	Q3UHB1	5-nucleotidase domain-containing protein 3	Nt5dc3	cellular metabolic process;cellular process;dephosphorylation;metabolic process;phosphate-containing compound metabolic process;phosphorus metabolic process	7.32931	7.34961	7.35209	7.27828	7.37963	7.38022	7.36417	7.4499	7.40866	7.41238	7.314	7.42551
	Q3UHD6-2;Q3UHD6;E9PW30	Sorting nexin-27	Snx27	biological regulation;cellular process;cellular response to stimulus;endosome to lysosome transport;endosome transport;establishment of localization;establishment of localization in cell;establishment of protein localization;intracellular protein transport;intracellular transport;lysosomal transport;protein transport;regulation of biological process;regulation of cellular process;response to stim…	6.66821	6.65024	6.67415	6.72388	6.70013	6.74968	6.71765	6.69598	6.71962	6.6855	6.73779	6.68473
	Q3UHD9-2;Q3UHD9	Arf-GAP with GTPase, ANK repeat and PH domain-containing protein 2	Agap2	actin cytoskeleton organization;actin filament-based process;anatomical structure development;biological regulation;cellular component organization;cellular component organization at cellular level;cellular component organization or biogenesis;cellular component organization or biogenesis at cellular level;cellular process;cellular response to stimulus;cytoskeleton organization;developmental proc…	6.30551	6.38364	6.35362	6.40215	6.47071	6.31225	6.47322	6.37864	6.43144	6.45419	6.40961	6.33619
	Q3UHJ0;Q3UHJ0-2	AP2-associated protein kinase 1	Aak1	biological regulation;cellular component organization;cellular component organization or biogenesis;cellular macromolecule metabolic process;cellular membrane organization;cellular metabolic process;cellular process;cellular protein metabolic process;endocytosis;establishment of localization;macromolecule metabolic process;macromolecule modification;membrane invagination;membrane organization;met…	7.41941	7.48871	7.50232	7.48328	7.4675	7.46746	7.4978	7.50839	7.53262	7.52499	7.48618	7.50242
	Q3UHL1	CaM kinase-like vesicle-associated protein	Camkv		7.91722	7.93379	7.90506	7.67377	7.92217	7.93785	7.90618	7.94744	7.97942	8.01959	7.95415	7.96992
	Q3UHX2	28 kDa heat- and acid-stable phosphoprotein	Pdap1	biological regulation;cell surface receptor linked signaling pathway;cellular process;cellular response to stimulus;enzyme linked receptor protein signaling pathway;platelet-derived growth factor receptor signaling pathway;regulation of biological process;regulation of cellular process;response to stimulus;signal transduction;transmembrane receptor protein tyrosine kinase signaling pathway	6.35372	6.40958	6.26168	6.3203	6.38068	6.44516	6.32768	6.40508	6.32482	6.49085	6.45108	6.34693
	Q3ULJ0-2;Q3ULJ0	Glycerol-3-phosphate dehydrogenase 1-like protein	Gpd1l	alcohol catabolic process;alcohol metabolic process;alditol catabolic process;alditol metabolic process;biological regulation;carbohydrate catabolic process;carbohydrate metabolic process;catabolic process;cellular carbohydrate catabolic process;cellular carbohydrate metabolic process;cellular metabolic process;cellular nitrogen compound metabolic process;cellular process;coenzyme metabolic proce…	7.32832	7.34398	7.36289	7.24501	7.37204	7.3457	7.34601	7.37568	7.37784	7.39438	7.3276	7.40714
	Q3UM45	Protein phosphatase 1 regulatory subunit 7	Ppp1r7	biological regulation;cellular process;chromosome segregation;positive regulation of biological process;positive regulation of cellular metabolic process;positive regulation of cellular process;positive regulation of cellular protein metabolic process;positive regulation of dephosphorylation;positive regulation of macromolecule metabolic process;positive regulation of metabolic process;positive r…	7.32609	7.38263	7.41879	7.40233	7.46643	7.40911	7.37687	7.46068	7.43484	7.43343	7.46032	7.38595
	Q3UMR5;Q3UMR5-2	Calcium uniporter protein, mitochondrial	Mcu	biological regulation;calcium ion homeostasis;calcium ion transport;calcium-mediated signaling;carbohydrate homeostasis;cation homeostasis;cation transport;cellular calcium ion homeostasis;cellular cation homeostasis;cellular chemical homeostasis;cellular component assembly;cellular component organization;cellular component organization or biogenesis;cellular divalent inorganic cation homeostasis…	7.56178	7.65869	7.59569	7.62192	7.62323	7.58814	7.62487	7.58962	7.51791	7.64689	7.62846	7.58682
	Q3UNH4	G protein-regulated inducer of neurite outgrowth 1	Gprin1	cell projection organization;cellular component organization;cellular component organization at cellular level;cellular component organization or biogenesis;cellular component organization or biogenesis at cellular level;cellular process;neuron projection development	7.3471	7.26633	7.31459	7.26828	7.28087	7.20944	7.25426	7.22792	7.32086	7.31756	7.10952	7.29321
	Q3UPL0-2;Q3UPL0	Protein transport protein Sec31A	Sec31a	cellular process;establishment of localization;establishment of protein localization;protein transport;response to calcium ion;response to chemical stimulus;response to inorganic substance;response to metal ion;response to stimulus;transport;vesicle-mediated transport	7.09312	6.99531	7.02255	6.98804	6.98121	7.00448	6.95063	6.99643	7.01056	6.9669	6.90473	6.96663
	Q3USC7;Q8VE33	Ganglioside-induced differentiation-associated protein 1-like 1	Gdap1l1		6.67178	6.73256	6.68842	6.7858	6.79204	6.80892	6.75435	6.83144	6.76974	6.83258	6.79242	6.80071
	Q3UY21;Q61885;Q29ZQ5	Myelin-oligodendrocyte glycoprotein	Mog	biological adhesion;cell adhesion;cellular process	8.25923	8.21843	8.30968	8.2659	8.23739	8.2578	8.31117	8.30963	8.21484	8.02651	8.11794	8.27977
	Q3V117;Q91V92	ATP-citrate synthase	Acly	acetyl-CoA biosynthetic process;acetyl-CoA metabolic process;biosynthetic process;carbohydrate metabolic process;cellular biosynthetic process;cellular carbohydrate metabolic process;cellular metabolic process;cellular process;coenzyme biosynthetic process;coenzyme metabolic process;cofactor biosynthetic process;cofactor metabolic process;lipid biosynthetic process;lipid metabolic process;metabol…	7.53954	7.53875	7.45897	7.51405	7.50237	7.47117	7.48345	7.5233	7.49423	7.58094	7.51441	7.51017
	Q3V3R1	Monofunctional C1-tetrahydrofolate synthase, mitochondrial	Mthfd1l	10-formyltetrahydrofolate biosynthetic process;10-formyltetrahydrofolate metabolic process;aromatic compound biosynthetic process;biosynthetic process;carboxylic acid metabolic process;cellular aromatic compound metabolic process;cellular biosynthetic process;cellular ketone metabolic process;cellular metabolic process;cellular nitrogen compound biosynthetic process;cellular nitrogen compound met…	7.19322	7.26158	7.18241	7.24899	7.19937	7.2306	7.26503	7.30036	7.25936	7.31633	7.19403	7.23035
	Q4KMM3;Q4KMM3-4;Q4KMM3-2;E9Q0A7;Q4KMM3-3	Oxidation resistance protein 1	Oxr1	adult behavior;adult locomotory behavior;adult walking behavior;behavior;biological regulation;cellular process;cellular response to chemical stimulus;cellular response to hydroperoxide;cellular response to oxidative stress;cellular response to stimulus;cellular response to stress;locomotory behavior;metabolic process;multicellular organismal process;negative regulation of apoptosis;negative regu…	7.43443	7.57016	7.56099	7.56194	7.6153	7.58746	7.58509	7.57517	7.60461	7.67817	7.58368	7.59945
	Q4VA93;P20444	Protein kinase C;Protein kinase C alpha type	Prkca	anatomical structure formation involved in morphogenesis;angiogenesis;biological adhesion;biological regulation;calcium ion homeostasis;cation homeostasis;cell adhesion;cell chemotaxis;cell differentiation;cell junction assembly;cell junction organization;cell migration;cell motility;cell-cell junction assembly;cell-cell junction organization;cellular calcium ion homeostasis;cellular cation homeo…	7.14538	7.05855	7.09006	6.97423	7.14502	7.10831	7.11627	7.08381	7.11216	7.11119	7.00431	6.97801
	Q4VAA2-2;Q4VAA2	Protein CDV3	Cdv3		6.6048	6.57271	6.59145	6.57909	6.56663	6.59107	6.67995	6.57501	6.68114	6.57962	6.53702	6.60089
	Q5DQR4-4;Q5DQR4-2;Q5DQR4-3;Q5DQR4;Q5DQR4-5	Syntaxin-binding protein 5-like	Stxbp5l	biological regulation;carbohydrate homeostasis;cellular process;chemical homeostasis;establishment of localization;establishment of localization in cell;establishment of protein localization;exocytosis;glucose homeostasis;homeostatic process;negative regulation of biological process;negative regulation of cellular process;negative regulation of hormone secretion;negative regulation of insulin sec…	7.03172	7.08573	7.0221	6.95173	6.96219	7.03105	6.99187	6.91402	6.94982	6.84315	6.81027	6.86732
	Q5M8N0;F7C0H6	CB1 cannabinoid receptor-interacting protein 1	Cnrip1		7.31992	7.28179	7.37397	7.3455	7.34204	7.34621	7.34465	7.33318	7.40957	7.20137	7.24826	7.37126
	Q5PR72;Q922S4;Q3TXZ6	cGMP-dependent 3,5-cyclic phosphodiesterase	Pde2a	anatomical structure development;biological regulation;cAMP catabolic process;cAMP metabolic process;cAMP-mediated signaling;catabolic process;cell development;cell differentiation;cellular catabolic process;cellular developmental process;cellular metabolic process;cellular nitrogen compound catabolic process;cellular nitrogen compound metabolic process;cellular process;cellular response to abiot…	7.10438	7.17409	7.14853	7.10148	7.25449	7.12842	7.10903	7.12384	7.13167	7.22559	7.21216	7.1391
	Q5PR73	GTP-binding protein Di-Ras2	Diras2	biological regulation;cellular process;cellular response to stimulus;intracellular signal transduction;regulation of biological process;regulation of cellular process;response to stimulus;signal transduction;small GTPase mediated signal transduction	7.0781	7.09116	7.03495	7.09142	6.99662	7.07717	7.08675	7.10859	7.11339	7.1806	7.07842	7.08814
	Q5SQB0;Q61937;Q9DAY9;Q5SQB5;E9Q5T3	Nucleophosmin	Npm1;Gm5611	aging;biological regulation;cell aging;cell cycle process;cell growth;cell volume homeostasis;cellular component assembly;cellular component assembly at cellular level;cellular component biogenesis;cellular component biogenesis at cellular level;cellular component organization;cellular component organization at cellular level;cellular component organization or biogenesis;cellular component organi…	7.0839	7.04204	7.21366	7.14302	7.03122	7.06638	7.05612	7.14267	7.16211	7.19	7.07831	7.11956
	Q5SQX6	Cytoplasmic FMR1-interacting protein 2	Cyfip2	apoptosis;biological adhesion;biological regulation;cell adhesion;cell death;cell-cell adhesion;cellular process;death;positive regulation of biological process;positive regulation of cellular metabolic process;positive regulation of cellular process;positive regulation of cellular protein metabolic process;positive regulation of macromolecule metabolic process;positive regulation of metabolic pr…	7.88398	8.02638	7.99505	7.94772	8.0362	7.9955	7.97992	7.99679	8.00646	8.04293	7.99709	7.98791
	Q5SVE1;Q5SRA0;Q9R1V7-3;Q9R1V7-2;Q9R1V7;Q9R1V7-4	Disintegrin and metalloproteinase domain-containing protein 23	Adam23	biological adhesion;cell adhesion;cellular process	7.12593	7.08145	7.12388	7.11062	7.03583	7.05647	7.05816	7.09498	7.09787	7.11617	7.08603	7.11124
	Q5SS83;Q60634-3;Q60634-2;Q60634	Flotillin-2	Flot2	biological adhesion;biological regulation;cell adhesion;cellular process;establishment of localization;establishment of protein localization;establishment of protein localization in membrane;establishment of protein localization in plasma membrane;negative regulation of biological process;negative regulation of gene expression;negative regulation of macromolecule metabolic process;negative regula…	6.90665	6.91619	6.94052	7.02585	6.97747	6.97047	7.02957	6.97494	6.88197	7.00636	6.96689	6.98015
	Q5SSL4;E9PUE7;Q5SSL4-2;Q5SSL4-4;Q5SSL4-3	Active breakpoint cluster region-related protein	Abr	actin cytoskeleton organization;actin filament-based process;anatomical structure development;anatomical structure morphogenesis;biological regulation;brain development;cellular component organization;cellular component organization at cellular level;cellular component organization or biogenesis;cellular component organization or biogenesis at cellular level;cellular process;cellular response to …	6.87701	6.8233	6.89084	6.89623	6.85748	6.91001	6.89707	6.99906	7.01708	7.00429	6.92047	6.91453
	Q5SUR0	Phosphoribosylformylglycinamidine synthase	Pfas	amine metabolic process;biosynthetic process;carboxylic acid metabolic process;cellular amine metabolic process;cellular amino acid metabolic process;cellular biosynthetic process;cellular ketone metabolic process;cellular metabolic process;cellular nitrogen compound biosynthetic process;cellular nitrogen compound metabolic process;cellular process;'de novo' IMP biosynthetic process;glutamine fam…	6.42775	6.47268	6.36998	6.43488	6.36652	6.37505	6.39703	6.36858	6.45878	6.3338	6.4322	6.44487
	Q5SXR6;Q68FD5	Clathrin heavy chain;Clathrin heavy chain 1	Cltc	cation transport;cell cycle phase;cell cycle process;cell differentiation;cellular component assembly;cellular component assembly at cellular level;cellular component organization;cellular component organization at cellular level;cellular component organization or biogenesis;cellular component organization or biogenesis at cellular level;cellular developmental process;cellular macromolecule metab…	9.22255	9.24268	9.23198	9.25783	9.24857	9.26291	9.26163	9.26285	9.25336	9.27933	9.24995	9.27151
	Q5U458;E9Q8B3	DnaJ homolog subfamily C member 11	Dnajc11		6.50701	6.57724	6.50403	6.55364	6.51559	6.58871	6.60226	6.64259	6.4857	6.58046	6.57651	6.49201
	Q5XJF6;P53026	Ribosomal protein;60S ribosomal protein L10a	Rpl10a	biosynthetic process;cellular biosynthetic process;cellular macromolecule biosynthetic process;cellular macromolecule metabolic process;cellular metabolic process;cellular process;cellular protein metabolic process;macromolecule biosynthetic process;macromolecule metabolic process;metabolic process;primary metabolic process;protein metabolic process;translation	7.31973	7.31732	7.27701	7.3162	7.31847	7.3439	7.33686	7.36474	7.3193	7.37168	7.34464	7.30411
	Q5XJY5	Coatomer subunit delta	Arcn1	adult behavior;adult locomotory behavior;anatomical structure maturation;behavior;cellular process;cerebellar Purkinje cell layer maturation;developmental maturation;developmental process;establishment of localization;establishment of localization in cell;establishment of protein localization;Golgi vesicle transport;intracellular protein transport;intracellular transport;locomotory behavior;multi…	6.66536	6.4896	6.55743	6.55101	6.60651	6.57506	6.50746	6.67823	6.65763	6.71198	6.63185	6.63855
	Q60597-3;Q60597-4;Q60597-2;Q60597	2-oxoglutarate dehydrogenase, mitochondrial	Ogdh	2-oxoglutarate metabolic process;acetyl-CoA catabolic process;acetyl-CoA metabolic process;alcohol catabolic process;alcohol metabolic process;anatomical structure development;carbohydrate catabolic process;carbohydrate metabolic process;carboxylic acid metabolic process;catabolic process;cell development;cell migration;cell motility;cellular carbohydrate catabolic process;cellular carbohydrate m…	8.0328	8.08775	8.0768	8.08232	8.09948	8.0754	8.06196	8.10047	8.09421	8.12183	8.10688	8.10532
	Q60598;Q921L6	Src substrate cortactin	Cttn	actin cytoskeleton organization;actin cytoskeleton reorganization;actin filament organization;actin filament polymerization;actin filament-based process;actin polymerization or depolymerization;anatomical structure morphogenesis;biological regulation;cell junction assembly;cell junction organization;cell motility;cell part morphogenesis;cell projection assembly;cell projection morphogenesis;cell …	7.50926	7.49384	7.6084	7.57545	7.60153	7.56879	7.5391	7.57081	7.53942	7.56623	7.5787	7.54037
	Q60605-2;Q60605	Myosin light polypeptide 6	Myl6	actin filament-based movement;actin filament-based process;actin-mediated cell contraction;actin-myosin filament sliding;anatomical structure development;cellular component movement;cellular process;developmental process;metabolic process;multicellular organismal process;muscle contraction;muscle filament sliding;muscle system process;muscle tissue development;skeletal muscle tissue development;s…	7.48069	7.47226	7.54304	7.51263	7.50381	7.49182	7.52469	7.40913	7.51044	7.48474	7.57893	7.41415
	Q60625	Intercellular adhesion molecule 5	Icam5	biological adhesion;cell adhesion;cell-cell adhesion;cellular component organization;cellular component organization or biogenesis;cellular membrane organization;cellular process;endocytosis;establishment of localization;membrane invagination;membrane organization;phagocytosis;transport;vesicle-mediated transport	7.64756	7.64984	7.66966	7.62398	7.62506	7.64024	7.62529	7.63916	7.63505	7.6957	7.64567	7.67496
[truncated: 656 more rows]
