# Supplementary material for: Aging Disrupts the Circadian Patterns of Protein Expression in the Murine Hippocampus
Source: Front Aging Neurosci. 2020 Jan 15;11:368. doi: 10.3389/fnagi.2019.00368 (PMC6974521; doi:10.3389/fnagi.2019.00368)
Supplement: Supplementary file 6 [file Table_3.XLSX]

## Sheet: Supplementary Data 3
	Supplementary Data 3. List of circadian proteins in the hippocampus of young mice. All proteins in this list were quantified in at least two biological replicates per circadian time (CT) and identified as circadian using the Perseus periodicity algorithm (FDR cutoff = 0.25). The majority protein IDs, protein names, gene names, Gene Ontology biological process (GOBP) functional annotations, logari…
	Majority protein IDs	Protein names	Gene names	GOBP name	Mean log10 LFQ intensity												Phase	q-value
					CT2	CT6	CT10	CT14	CT18	CT22	CT26	CT30	CT34	CT38	CT42	CT46
	P08553;D3YZ35	Neurofilament medium polypeptide	Nefm	axon cargo transport;biological regulation;cellular component assembly;cellular component assembly at cellular level;cellular component movement;cellular component organization;cellular component organization at cellular level;cellular component organization or biogenesis;cellular component organization or biogenesis at cellular level;cellular process;cytoskeleton organization;cytoskeleton-depend…	8.41281	8.34929	8.33091	8.24121	8.35753	8.40679	8.40045	8.35821	8.32698	8.37782	8.38823	8.43308	0.00353562	0.034
	Q64442	Sorbitol dehydrogenase	Sord	alcohol biosynthetic process;alcohol catabolic process;alcohol metabolic process;alditol catabolic process;alditol metabolic process;biosynthetic process;carbohydrate biosynthetic process;carbohydrate catabolic process;carbohydrate metabolic process;catabolic process;cell motility;cellular biosynthetic process;cellular carbohydrate biosynthetic process;cellular carbohydrate catabolic process;cell…	6.44251	6.37566	6.41635	6.34645	6.39484	6.51619	6.51063	6.49698	6.34424	6.4979	6.4255	6.58342	0.0496591	0.201454
	Q9CZ04;Q9CZ04-2;D3Z440;D3YVI6	COP9 signalosome complex subunit 7a	Cops7a	cellular macromolecule metabolic process;cellular metabolic process;cellular process;cellular protein metabolic process;cullin deneddylation;macromolecule metabolic process;macromolecule modification;metabolic process;primary metabolic process;protein deneddylation;protein metabolic process;protein modification by small protein conjugation or removal;protein modification by small protein removal;…	6.60587	6.65278	6.5293	6.64202	6.56938	6.63935	6.60418	6.58901	6.503	6.55397	6.59394	6.60558	0.381768	0.241178
	P28652;Q5SVI0;Q5SVI3;Q5SVI2;Q5SVJ0;Q5SVI9;Q5SVJ1;Q68EG2;Q5SVI1	Calcium/calmodulin-dependent protein kinase type II subunit beta	Camk2b	activation of meiosis involved in egg activation;biological regulation;calcium ion transport;cation transport;cell cycle process;cellular macromolecule metabolic process;cellular metabolic process;cellular process;cellular protein metabolic process;divalent inorganic cation transport;divalent metal ion transport;establishment of localization;G1/S transition of mitotic cell cycle;inhibitory G-prot…	8.58187	8.55772	8.51416	8.52981	8.55048	8.54067	8.57339	8.55493	8.53003	8.55074	8.55255	8.57674	0.74147	0.169743
	P08228	Superoxide dismutase [Cu-Zn]	Sod1	activation of MAPK activity;aging;amine metabolic process;anatomical structure homeostasis;anterograde axon cargo transport;auditory receptor cell stereocilium organization;axon cargo transport;behavior;biological regulation;biosynthetic process;carboxylic acid metabolic process;cation homeostasis;cell aging;cell projection organization;cellular amine metabolic process;cellular amino acid metabol…	7.88096	7.7957	7.60548	7.64991	7.77686	7.77336	7.84386	7.85374	7.77259	7.79007	7.80772	7.88519	0.847967	0.130613
	A2AEG6;A2AEG3		Gpm6b	biological regulation;cellular component assembly;cellular component assembly at cellular level;cellular component organization;cellular component organization at cellular level;cellular component organization or biogenesis;cellular component organization or biogenesis at cellular level;cellular process;extracellular matrix assembly;extracellular matrix organization;extracellular structure organi…	8.06706	8.08574	8.05511	7.93158	8.08296	8.13033	8.03607	8.08518	7.97014	8.00074	8.03142	8.07031	0.923617	0.155155
	Q8JZQ2	AFG3-like protein 2	Afg3l2	anatomical structure development;anatomical structure morphogenesis;axon ensheathment;axonogenesis;biological regulation;cell development;cell part morphogenesis;cell projection morphogenesis;cell projection organization;cellular component morphogenesis;cellular component organization;cellular component organization at cellular level;cellular component organization or biogenesis;cellular componen…	6.54787	6.5055	6.52486	6.39831	6.44627	6.59207	6.63241	6.49513	6.44483	6.50967	6.51856	6.5905	1.10808	0.156237
	Q9JL62;D3Z1H9;D3Z1H8	Glycolipid transfer protein	Gltp	establishment of localization;glycolipid transport;lipid transport;organic substance transport;transport	7.05841	6.99679	6.9568	6.99415	6.97929	7.05749	7.08256	6.94763	6.91952	6.88968	6.94849	6.97468	1.22321	0.207347
	Q9CQQ7	ATP synthase F(0) complex subunit B1, mitochondrial	Atp5f1	anatomical structure development;ATP biosynthetic process;ATP metabolic process;ATP synthesis coupled proton transport;biosynthetic process;cation transport;cellular biosynthetic process;cellular metabolic process;cellular nitrogen compound biosynthetic process;cellular nitrogen compound metabolic process;cellular process;developmental process;energy coupled proton transport, down electrochemical…	8.45096	8.36977	8.32805	8.27017	8.37452	8.33757	8.37652	8.37328	8.35524	8.37181	8.37114	8.39706	1.39571	0.170902
	P46660	Alpha-internexin	Ina	anatomical structure development;cell differentiation;cellular component organization;cellular component organization at cellular level;cellular component organization or biogenesis;cellular component organization or biogenesis at cellular level;cellular developmental process;cellular process;cytoskeleton organization;developmental process;intermediate filament cytoskeleton organization;intermedi…	8.3367	8.30805	8.26031	8.20226	8.22343	8.28932	8.27187	8.18613	8.24789	8.22051	8.26147	8.26806	1.70266	0.1575
	P19246	Neurofilament heavy polypeptide	Nefh	anatomical structure morphogenesis;axonogenesis;cell part morphogenesis;cell projection morphogenesis;cell projection organization;cellular component assembly;cellular component assembly at cellular level;cellular component morphogenesis;cellular component organization;cellular component organization at cellular level;cellular component organization or biogenesis;cellular component organization o…	7.5399	7.50285	7.39538	7.44058	7.3699	7.41566	7.41496	7.37501	7.33718	7.37615	7.41894	7.43998	2.01877	0.21861
	Q9JM76;H7BWZ3;D3Z2F7;D3Z2F8	Actin-related protein 2/3 complex subunit 3	Arpc3	actin cytoskeleton organization;actin filament organization;actin filament-based process;actin nucleation;Arp2/3 complex-mediated actin nucleation;biological regulation;cellular component organization;cellular component organization at cellular level;cellular component organization or biogenesis;cellular component organization or biogenesis at cellular level;cellular process;cytoskeleton organiza…	7.44594	7.43077	7.34531	7.28395	7.30239	7.40268	7.47427	7.36678	7.37675	7.36666	7.42292	7.40461	2.22208	0.135563
	Q9QYB1	Chloride intracellular channel protein 4	Clic4	anatomical structure formation involved in morphogenesis;anatomical structure morphogenesis;angiogenesis;anion transport;apoptosis;biological regulation;branching morphogenesis of a tube;cation homeostasis;cell death;cell differentiation;cell morphogenesis;cell morphogenesis involved in differentiation;cellular cation homeostasis;cellular chemical homeostasis;cellular component morphogenesis;cell…	6.66838	6.53392	6.56371	6.51992	6.40556	6.62416	6.66032	6.56116	6.44405	6.51914	6.57113	6.49496	2.5599	0.207786
	P17751	Triosephosphate isomerase	Tpi1	alcohol biosynthetic process;alcohol catabolic process;alcohol metabolic process;biosynthetic process;carbohydrate biosynthetic process;carbohydrate catabolic process;carbohydrate metabolic process;catabolic process;cellular aldehyde metabolic process;cellular biosynthetic process;cellular carbohydrate biosynthetic process;cellular carbohydrate catabolic process;cellular carbohydrate metabolic pr…	8.86305	8.8208	8.79421	8.79489	8.78129	8.7954	8.80591	8.81725	8.80358	8.77669	8.80689	8.83649	2.74955	0.240233
	Q6PDL0	Cytoplasmic dynein 1 light intermediate chain 2	Dync1li2	cellular component movement;cellular component organization;cellular component organization at cellular level;cellular component organization or biogenesis;cellular component organization or biogenesis at cellular level;cellular localization;cellular process;centrosome localization;cytoskeleton organization;establishment of localization;localization;microtubule cytoskeleton organization;microtubu…	6.55909	6.41777	6.4268	6.45466	6.34171	6.46623	6.59333	6.42475	6.44452	6.36757	6.40873	6.46929	2.8201	0.147791
	B2RSH2	Guanine nucleotide-binding protein G(i) subunit alpha-1	Gnai1	biological regulation;cAMP-mediated signaling;cell cycle;cell division;cell surface receptor linked signaling pathway;cellular process;cellular response to stimulus;cyclic-nucleotide-mediated signaling;G-protein coupled receptor protein signaling pathway;G-protein signaling, coupled to cAMP nucleotide second messenger;G-protein signaling, coupled to cyclic nucleotide second messenger;intracellula…	7.86895	7.81649	7.77813	7.77912	7.75007	7.80486	7.85418	7.77697	7.79153	7.74108	7.78108	7.78201	3.07146	0.0996
	Q61016;G3X9Q2;D3Z483	Guanine nucleotide-binding protein G(I)/G(S)/G(O) subunit gamma-7;Guanine nucleotide-binding protein subunit gamma	Gng7	behavior;behavioral defense response;behavioral fear response;biological regulation;cell surface receptor linked signaling pathway;cellular process;cellular response to stimulus;defense response;enzyme linked receptor protein signaling pathway;fear response;G-protein coupled receptor protein signaling pathway;locomotory behavior;multicellular organismal process;multicellular organismal response t…	6.9742	6.91038	6.7789	6.7779	6.79379	6.95859	7.03141	6.87773	6.97276	6.82734	6.77832	6.85393	3.3507	0.161699
	Q9WTT4;B0V2H4	V-type proton ATPase subunit G 2	Atp6v1g2	metabolic process	7.73953	7.65553	7.65428	7.55263	7.6532	7.60772	7.6756	7.66134	7.64701	7.61979	7.62812	7.63692	3.64669	0.216472
	O70318	Band 4.1-like protein 2	Epb41l2	actin cytoskeleton organization;actin filament-based process;biological regulation;cellular component organization;cellular component organization at cellular level;cellular component organization or biogenesis;cellular component organization or biogenesis at cellular level;cellular process;cortical actin cytoskeleton organization;cortical cytoskeleton organization;cytoskeleton organization;organ…	7.27724	7.2202	7.17789	7.05353	7.2066	7.15003	7.22771	7.25699	7.19895	7.19353	7.17169	7.18972	3.82443	0.156115
	E9Q8N8;O88343;O88343-2	Electrogenic sodium bicarbonate cotransporter 1	Slc4a4	anion transport;bicarbonate transport;biological regulation;cation homeostasis;cation transport;cellular cation homeostasis;cellular chemical homeostasis;cellular homeostasis;cellular ion homeostasis;cellular monovalent inorganic cation homeostasis;cellular process;chemical homeostasis;establishment of localization;homeostatic process;inorganic anion transport;ion homeostasis;ion transmembrane tr…	7.27868	7.28388	7.28302	7.20992	7.27115	7.26646	7.31269	7.30328	7.23484	7.24928	7.22624	7.25718	3.90246	0.199835
	Q8BVQ5	Protein phosphatase methylesterase 1	Ppme1	cellular macromolecule metabolic process;cellular metabolic process;cellular process;cellular protein metabolic process;demethylation;macromolecule metabolic process;macromolecule modification;metabolic process;one-carbon metabolic process;primary metabolic process;protein dealkylation;protein demethylation;protein metabolic process;protein modification process;small molecule metabolic process	6.94874	6.96808	6.88892	6.84396	6.84962	6.90854	6.96704	6.91125	6.89108	6.83053	6.89879	6.85001	3.9706	0.15131
	G3UXL2;Q9D7G0	Ribose-phosphate pyrophosphokinase 1	Prps1l3;Prps1	5-phosphoribose 1-diphosphate biosynthetic process;5-phosphoribose 1-diphosphate metabolic process;alcohol biosynthetic process;alcohol metabolic process;AMP biosynthetic process;AMP metabolic process;anatomical structure development;anatomical structure morphogenesis;biosynthetic process;carbohydrate biosynthetic process;carbohydrate metabolic process;cellular aromatic compound metabolic process…	7.52385	7.46076	7.40607	7.4262	7.3862	7.40396	7.45481	7.43164	7.38493	7.39221	7.39637	7.39248	4.01755	0.064875
	Q3UI33;O08663;Q3TMN1	Methionine aminopeptidase 2	Metap2	cellular macromolecule metabolic process;cellular metabolic process;cellular process;cellular protein metabolic process;macromolecule metabolic process;macromolecule modification;metabolic process;N-terminal protein amino acid modification;peptidyl-amino acid modification;peptidyl-methionine modification;primary metabolic process;protein initiator methionine removal;protein maturation;protein met…	6.25391	6.2424	6.02628	6.1829	6.10686	6.07872	6.33189	6.32093	6.13023	6.06752	6.12493	6.10204	4.22016	0.205293
	Q8C845;Q9D8Y0	EF-hand domain-containing protein D2	Efhd2	cell projection organization;cellular component organization;cellular component organization at cellular level;cellular component organization or biogenesis;cellular component organization or biogenesis at cellular level;cellular process;neuron projection development	7.29314	7.28019	7.18695	7.26211	7.16741	7.21494	7.27258	7.24422	7.23671	7.09959	7.18461	7.20693	4.29344	0.123885
	E9Q1G8;E9Q9F5		Sept7	cellular component assembly;cellular component organization;cellular component organization or biogenesis;macromolecular complex assembly;macromolecular complex subunit organization;protein complex assembly;protein complex subunit organization;protein heterooligomerization;protein oligomerization	8.32232	8.3129	8.29244	8.18991	8.21481	8.25755	8.25988	8.28588	8.27709	8.25367	8.25837	8.29049	4.38224	0.11605
	Q6GT24;D3Z0Y2;O08709	Peroxiredoxin-6	Prdx6	bleb assembly;catabolic process;cell projection assembly;cell projection organization;cellular catabolic process;cellular component assembly;cellular component assembly at cellular level;cellular component organization;cellular component organization at cellular level;cellular component organization or biogenesis;cellular component organization or biogenesis at cellular level;cellular lipid catab…	8.24419	8.19491	8.12665	8.11993	8.13329	8.07173	8.18198	8.12323	8.13041	8.10916	8.1248	8.12599	4.3846	0.208934
	E9Q171;E9PW06		Nfasc	anatomical structure development;anatomical structure formation involved in morphogenesis;axon guidance;biological adhesion;cell adhesion;cell junction assembly;cell junction organization;cell-cell adhesion;cell-cell junction assembly;cell-cell junction organization;cellular component assembly;cellular component assembly at cellular level;cellular component assembly involved in morphogenesis;cell…	7.87634	7.79008	7.763	7.73366	7.71729	7.70779	7.75169	7.73873	7.7502	7.69434	7.73745	7.72965	4.61888	0.198832
	Q9DCS9;D3YUK4	NADH dehydrogenase [ubiquinone] 1 beta subcomplex subunit 10	Ndufb10	metabolic process;oxidation-reduction process	7.40809	7.52274	7.44482	7.35048	7.3717	7.43397	7.43173	7.39434	7.348	7.39287	7.36284	7.37145	4.67299	0.209234
	O08599	Syntaxin-binding protein 1	Stxbp1	axon target recognition;biological adhesion;biological regulation;cell adhesion;cell communication;cell-cell adhesion;cell-cell signaling;cellular component organization;cellular component organization at cellular level;cellular component organization or biogenesis;cellular component organization or biogenesis at cellular level;cellular localization;cellular macromolecule localization;cellular me…	9.07892	9.06683	9.05165	9.06546	9.02893	9.03258	9.03963	9.06706	9.02909	9.01058	9.02497	9.05009	4.97528	0.196336
	P70404	Isocitrate dehydrogenase [NAD] subunit gamma 1, mitochondrial	Idh3g	acetyl-CoA catabolic process;acetyl-CoA metabolic process;carboxylic acid metabolic process;catabolic process;cellular catabolic process;cellular ketone metabolic process;cellular metabolic process;cellular process;coenzyme catabolic process;coenzyme metabolic process;cofactor catabolic process;cofactor metabolic process;isocitrate metabolic process;metabolic process;organic acid metabolic proces…	8.06973	7.9997	8.01488	7.95946	7.97117	7.95362	8.01768	8.00041	8.01345	7.96747	7.98814	7.98894	4.99829	0.161529
	P35486	Pyruvate dehydrogenase E1 component subunit alpha, somatic form, mitochondrial	Pdha1	acetyl-CoA biosynthetic process;acetyl-CoA biosynthetic process from pyruvate;acetyl-CoA catabolic process;acetyl-CoA metabolic process;alcohol catabolic process;alcohol metabolic process;biosynthetic process;carbohydrate catabolic process;carbohydrate metabolic process;carboxylic acid metabolic process;catabolic process;cellular biosynthetic process;cellular carbohydrate catabolic process;cellul…	8.37	8.34404	8.29238	8.30834	8.28838	8.29252	8.28879	8.31901	8.31562	8.27702	8.28804	8.29711	5.0259	0.205535
	Q9CR62;Q5SX46	Mitochondrial 2-oxoglutarate/malate carrier protein	Slc25a11	establishment of localization;transport	8.06326	8.05612	7.96557	7.96425	7.95459	7.94335	8.0025	7.95313	8.00007	7.92712	7.93588	7.95157	5.04816	0.128844
	P68368	Tubulin alpha-4A chain	Tuba4a	cellular component assembly;cellular component assembly at cellular level;cellular component organization;cellular component organization at cellular level;cellular component organization or biogenesis;cellular component organization or biogenesis at cellular level;cellular macromolecular complex assembly;cellular macromolecular complex subunit organization;cellular process;cellular protein compl…	8.36139	8.35934	8.28304	8.26028	8.25578	8.21229	8.30531	8.23747	8.23937	8.23597	8.22511	8.22956	5.29774	0.209312
	Q9QXS6;Q9QXS6-3;Q9QXS6-2	Drebrin	Dbn1	actin cytoskeleton organization;actin filament organization;actin filament-based process;anatomical structure development;biological regulation;cell communication;cell communication by chemical coupling;cell communication by electrical coupling;cell differentiation;cell proliferation;cellular component organization;cellular component organization at cellular level;cellular component organization …	7.91624	7.93018	7.88192	7.86585	7.85848	7.90545	7.90847	7.89573	7.95046	7.86274	7.88261	7.87508	5.3247	0.240279
	Q9DB15	39S ribosomal protein L12, mitochondrial	Mrpl12	biological regulation;biosynthetic process;cellular biosynthetic process;cellular component organization;cellular component organization at cellular level;cellular component organization or biogenesis;cellular component organization or biogenesis at cellular level;cellular macromolecule biosynthetic process;cellular macromolecule metabolic process;cellular metabolic process;cellular nitrogen comp…	6.48653	6.48666	6.5752	6.4214	6.38655	6.39454	6.5004	6.50672	6.34443	6.40237	6.44374	6.43117	5.3429	0.231426
	Q9CPY7-2;Q9CPY7	Cytosol aminopeptidase	Lap3		7.57301	7.53434	7.49707	7.49916	7.44623	7.42939	7.47921	7.48191	7.45678	7.43417	7.46587	7.46807	5.36422	0.208554
	Q8K1Z0;F6SFF5	Ubiquinone biosynthesis protein COQ9, mitochondrial	Coq9	biosynthetic process;cellular biosynthetic process;cellular ketone metabolic process;cellular metabolic process;cellular process;coenzyme biosynthetic process;coenzyme metabolic process;cofactor biosynthetic process;cofactor metabolic process;electron transport chain;generation of precursor metabolites and energy;metabolic process;mitochondrial electron transport, NADH to ubiquinone;oxidation-red…	6.68044	6.54779	6.62334	6.58481	6.3786	6.53474	6.60386	6.53623	6.50386	6.47363	6.51293	6.48035	5.37471	0.210709
	Q62261;Q62261-2	Spectrin beta chain, non-erythrocytic 1	Sptbn1	actin filament capping;adult behavior;adult locomotory behavior;adult walking behavior;anatomical structure morphogenesis;axonogenesis;behavior;biological regulation;cardiac conduction;cell cycle cytokinesis;cell cycle process;cell part morphogenesis;cell projection morphogenesis;cell projection organization;cellular component assembly;cellular component assembly at cellular level;cellular compon…	8.87336	8.83228	8.82627	8.81742	8.7978	8.79014	8.82896	8.82911	8.83844	8.79655	8.80889	8.82472	5.38646	0.13126
	Q8BYI9;Q8BYI9-2	Tenascin-R	Tnr	associative learning;behavior;biological adhesion;biological regulation;cell adhesion;cell migration;cell motility;cell-cell adhesion;cellular component movement;cellular component organization;cellular component organization at cellular level;cellular component organization or biogenesis;cellular component organization or biogenesis at cellular level;cellular process;cognition;exploration behavi…	8.24084	8.25395	8.21009	8.2215	8.14732	8.12465	8.16001	8.15779	8.11327	8.10636	8.11845	8.17905	5.41885	0.157109
	P62874;H3BKR2;H3BLF7	Guanine nucleotide-binding protein G(I)/G(S)/G(T) subunit beta-1	Gnb1	activation of phospholipase C activity;activation of phospholipase C activity by G-protein coupled receptor protein signaling pathway coupled to IP3 second messenger;anatomical structure development;apoptosis;biological regulation;calcium ion homeostasis;cardiac muscle cell apoptosis;cation homeostasis;cell death;cell proliferation;cell surface receptor linked signaling pathway;cellular calcium i…	8.8755	8.85168	8.78874	8.82852	8.75867	8.78008	8.78578	8.76905	8.77156	8.75595	8.74528	8.75156	5.4964	0.222909
	Q8BVQ9;P46471	26S protease regulatory subunit 7	Psmc2	biological regulation;catabolic process;cell differentiation;cellular catabolic process;cellular developmental process;cellular macromolecule catabolic process;cellular macromolecule metabolic process;cellular metabolic process;cellular process;developmental process;ER-associated protein catabolic process;macromolecule catabolic process;macromolecule metabolic process;metabolic process;modificati…	6.8704	6.82692	6.84904	6.8326	6.73986	6.82326	6.87938	6.85152	6.84527	6.82623	6.80043	6.82827	5.53504	0.20045
	O54991	Contactin-associated protein 1	Cntnap1	anatomical structure formation involved in morphogenesis;anatomical structure morphogenesis;biological adhesion;cell adhesion;cell junction assembly;cell junction organization;cell part morphogenesis;cell projection morphogenesis;cell projection organization;cell-cell junction assembly;cell-cell junction organization;cellular component assembly;cellular component assembly at cellular level;cellul…	7.74028	7.76518	7.69686	7.66563	7.60674	7.64879	7.63513	7.67554	7.65174	7.62669	7.64664	7.65639	5.62848	0.0453333
	Q62059;E9PYH0;Q62059-2;E9QMK2;G3XA35;Q62059-3;E9QMK3;Q62059-4	Versican core protein	Vcan	anatomical structure development;biological adhesion;biological regulation;cell adhesion;cell differentiation;cell migration;cell motility;cellular component movement;cellular developmental process;cellular process;central nervous system development;developmental process;glial cell migration;heart development;locomotion;organ development;osteoblast differentiation;regulation of biological process…	7.20369	7.27317	7.16112	7.16142	7.05306	7.09138	7.11211	7.0978	7.07389	7.03308	7.10046	7.07664	5.67966	0.209537
	Q923T9;Q923T9-2;Q923T9-3	Calcium/calmodulin-dependent protein kinase type II subunit gamma	Camk2g	anatomical structure development;calcium ion transport;cation transport;cell cycle process;cell differentiation;cellular component assembly;cellular component organization;cellular component organization or biogenesis;cellular developmental process;cellular macromolecule metabolic process;cellular metabolic process;cellular process;cellular protein metabolic process;developmental process;divalent…	7.22243	7.17894	7.16056	7.11638	7.02439	6.99207	7.16286	7.11305	7.0552	7.06038	7.06356	7.09079	5.74261	0.1306
	G3XA53;Q63912	Oligodendrocyte-myelin glycoprotein	Omg	anatomical structure morphogenesis;axon ensheathment;axon ensheathment in central nervous system;biological adhesion;biological regulation;cell adhesion;cell part morphogenesis;cell projection morphogenesis;cell projection organization;cellular component morphogenesis;cellular component organization;cellular component organization at cellular level;cellular component organization or biogenesis;ce…	7.35615	7.44423	7.41535	7.31236	7.33227	7.29716	7.39516	7.33164	7.29311	7.32773	7.24026	7.33583	5.88635	0.241059
	Q9CZ13	Cytochrome b-c1 complex subunit 1, mitochondrial	Uqcrc1	cellular metabolic process;cellular process;electron transport chain;generation of precursor metabolites and energy;metabolic process;mitochondrial electron transport, ubiquinol to cytochrome c;oxidation-reduction process;respiratory electron transport chain;response to activity;response to alkaloid;response to chemical stimulus;response to organic substance;response to stimulus	8.38978	8.38102	8.32983	8.34713	8.28628	8.30246	8.35768	8.29654	8.36688	8.30743	8.29305	8.32282	5.90802	0.205321
	P10649;A2AE89;F6WHQ7	Glutathione S-transferase Mu 1	Gstm1	amine metabolic process;benzene-containing compound metabolic process;carboxylic acid metabolic process;catabolic process;cellular amine metabolic process;cellular amino acid metabolic process;cellular aromatic compound metabolic process;cellular catabolic process;cellular ketone metabolic process;cellular metabolic process;cellular modified amino acid metabolic process;cellular nitrogen compound…	8.5287	8.53198	8.48409	8.44514	8.4232	8.39322	8.48296	8.4361	8.47584	8.43536	8.44249	8.45884	5.96881	0.134848
	Q64521;A2AQR0	Glycerol-3-phosphate dehydrogenase, mitochondrial	Gpd2	alcohol biosynthetic process;alcohol catabolic process;alcohol metabolic process;alditol catabolic process;alditol metabolic process;anatomical structure development;biosynthetic process;camera-type eye development;carbohydrate biosynthetic process;carbohydrate catabolic process;carbohydrate metabolic process;catabolic process;cellular biosynthetic process;cellular carbohydrate biosynthetic proce…	8.08456	8.09738	8.05063	8.03265	7.99534	7.98868	8.04577	8.01129	8.04383	7.99745	8.03185	8.02201	5.98253	0.206212
	Q9CZ44;Q9CZ44-3;Q9CZ44-2;A2AT02	NSFL1 cofactor p47	Nsfl1c	autophagic vacuole assembly;biological regulation;catabolic process;cellular catabolic process;cellular component assembly;cellular component assembly at cellular level;cellular component organization;cellular component organization at cellular level;cellular component organization or biogenesis;cellular component organization or biogenesis at cellular level;cellular macromolecule catabolic proce…	7.02144	6.96345	6.98809	6.94398	6.93312	6.90777	6.9658	6.97971	6.97704	6.91598	6.94753	6.95291	5.99165	0.225787
	Q9D0F9;A2CEK3	Phosphoglucomutase-1	Pgm1;Pgm2	alcohol catabolic process;alcohol metabolic process;biosynthetic process;carbohydrate biosynthetic process;carbohydrate catabolic process;carbohydrate metabolic process;catabolic process;cellular biosynthetic process;cellular carbohydrate biosynthetic process;cellular carbohydrate catabolic process;cellular carbohydrate metabolic process;cellular glucan metabolic process;cellular macromolecule bi…	7.36871	7.41823	7.35771	7.39599	7.32774	7.3298	7.35765	7.35942	7.33851	7.30529	7.31587	7.35187	6.02904	0.139373
	Q9R0P9	Ubiquitin carboxyl-terminal hydrolase isozyme L1	Uchl1	adult behavior;adult locomotory behavior;adult walking behavior;anatomical structure development;anatomical structure morphogenesis;axon cargo transport;axon target recognition;axon transport of mitochondrion;axonogenesis;behavior;biological regulation;catabolic process;cell communication;cell development;cell part morphogenesis;cell projection morphogenesis;cell projection organization;cell prol…	8.61648	8.58597	8.58446	8.49365	8.53267	8.53707	8.52951	8.5853	8.60679	8.55108	8.55443	8.55849	6.06992	0.204315
	Q9CR68	Cytochrome b-c1 complex subunit Rieske, mitochondrial;Cytochrome b-c1 complex subunit 11	Uqcrfs1	response to antibiotic;response to chemical stimulus;response to drug;response to endogenous stimulus;response to hormone stimulus;response to organic substance;response to stimulus	7.63329	7.64755	7.62692	7.59773	7.54732	7.56793	7.56686	7.59872	7.55547	7.56525	7.57341	7.57879	6.10743	0.159651
	B9EKR1	Receptor-type tyrosine-protein phosphatase zeta	Ptprz1	anatomical structure morphogenesis;axonogenesis;behavior;biological regulation;cell differentiation;cell part morphogenesis;cell projection morphogenesis;cell projection organization;cellular component morphogenesis;cellular component organization;cellular component organization at cellular level;cellular component organization or biogenesis;cellular component organization or biogenesis at cellul…	7.47214	7.48293	7.47444	7.46274	7.42194	7.47286	7.47506	7.46661	7.4775	7.39716	7.3844	7.40612	6.11255	0.203639
	A1BN54		Actn1	actin crosslink formation;actin cytoskeleton organization;actin filament bundle assembly;actin filament organization;actin filament-based process;biological regulation;cell junction assembly;cell junction organization;cell-substrate junction assembly;cellular component assembly;cellular component assembly at cellular level;cellular component organization;cellular component organization at cellula…	8.14795	8.16175	8.12937	8.10897	8.08263	8.06788	8.0943	8.10728	8.09602	8.0802	8.11098	8.10811	6.12094	0.21632
	Q99PT1	Rho GDP-dissociation inhibitor 1	Arhgdia	biological regulation;cell surface receptor linked signaling pathway;cellular process;cellular response to stimulus;intracellular signal transduction;negative regulation of biological process;negative regulation of cell migration;negative regulation of cell motility;negative regulation of cellular component movement;negative regulation of cellular process;negative regulation of locomotion;Ras pro…	7.85998	7.86842	7.87817	7.82164	7.76879	7.79724	7.81103	7.84175	7.78231	7.81109	7.78172	7.81463	6.28795	0.176408
	Q6P6I8;E0CYM8;P97797-2;P97797	Tyrosine-protein phosphatase non-receptor type substrate 1	Sirpa	actin cytoskeleton organization;actin filament organization;actin filament-based process;biological adhesion;biological regulation;cell adhesion;cell differentiation;cell migration;cell motility;cell recognition;cell-matrix adhesion;cell-substrate adhesion;cellular component movement;cellular component organization;cellular component organization at cellular level;cellular component organization …	7.69182	7.64091	7.63091	7.62158	7.5704	7.57787	7.60393	7.60963	7.65584	7.57478	7.55333	7.60367	6.35039	0.155649
	E9PZ00;Q8BFQ1;K3W4L3;J3QPG5;Q61207	Sulfated glycoprotein 1	Psap	biological regulation;cAMP-mediated signaling;cell differentiation;cell surface receptor linked signaling pathway;cellular developmental process;cellular lipid metabolic process;cellular metabolic process;cellular process;cellular process involved in reproduction;cellular response to chemical stimulus;cellular response to organic substance;cellular response to stimulus;cyclic-nucleotide-mediated …	7.56719	7.58475	7.50226	7.5835	7.34788	7.46261	7.43118	7.47013	7.43933	7.43431	7.37742	7.46438	6.36692	0.203575
	P28663	Beta-soluble NSF attachment protein	Napb	biological regulation;cell communication;cell-cell signaling;cellular component disassembly;cellular component disassembly at cellular level;cellular component organization;cellular component organization at cellular level;cellular component organization or biogenesis;cellular component organization or biogenesis at cellular level;cellular macromolecular complex disassembly;cellular macromolecula…	8.34989	8.33349	8.32085	8.31188	8.2749	8.27543	8.30955	8.32115	8.33492	8.28888	8.28163	8.31209	6.4334	0.185761
	Q8R1I1	Cytochrome b-c1 complex subunit 9	Uqcr10	cellular metabolic process;cellular process;electron transport chain;generation of precursor metabolites and energy;metabolic process;mitochondrial electron transport, ubiquinol to cytochrome c;oxidation-reduction process;respiratory electron transport chain	7.24894	7.26169	7.16711	7.1545	7.14847	7.09032	7.17485	7.23293	7.23041	7.12092	7.14318	7.14949	6.48758	0.179457
	P47857	ATP-dependent 6-phosphofructokinase, muscle type	Pfkm	alcohol catabolic process;alcohol metabolic process;anatomical structure homeostasis;biological regulation;carbohydrate catabolic process;carbohydrate homeostasis;carbohydrate metabolic process;carbohydrate phosphorylation;catabolic process;cellular carbohydrate catabolic process;cellular carbohydrate metabolic process;cellular component assembly;cellular component organization;cellular component…	8.06385	8.092	8.06345	8.03914	8.00283	8.00819	8.05097	8.04499	8.0562	8.02362	8.02538	8.03659	6.62595	0.105579
	Q9D6J6;Q9D6J6-2	NADH dehydrogenase [ubiquinone] flavoprotein 2, mitochondrial	Ndufv2	anatomical structure development;cardiac muscle tissue development;cellular metabolic process;cellular process;developmental process;electron transport chain;generation of precursor metabolites and energy;metabolic process;mitochondrial electron transport, NADH to ubiquinone;muscle tissue development;nervous system development;oxidation-reduction process;respiratory electron transport chain;stria…	7.3347	7.40033	7.29207	7.32671	7.30762	7.3095	7.36328	7.369	7.36884	7.34065	7.28741	7.29135	6.84013	0.209679
	D3YZ62;D3Z4J3;Q99104	Unconventional myosin-Va	Myo5a	actin filament-based movement;actin filament-based process;anatomical structure morphogenesis;axon ensheathment;biological regulation;biosynthetic process;carboxylic acid biosynthetic process;carboxylic acid metabolic process;cell communication;cell differentiation;cell-cell signaling;cellular biosynthetic process;cellular component movement;cellular component organization;cellular component orga…	7.67584	7.63831	7.62171	7.65414	7.59766	7.56724	7.64437	7.65205	7.6569	7.58602	7.61868	7.60835	6.97667	0.19608
	P08249	Malate dehydrogenase, mitochondrial	Mdh2	acetyl-CoA catabolic process;acetyl-CoA metabolic process;carbohydrate metabolic process;carboxylic acid metabolic process;catabolic process;cellular catabolic process;cellular ketone metabolic process;cellular macromolecule metabolic process;cellular metabolic process;cellular nitrogen compound metabolic process;cellular process;cellular protein metabolic process;coenzyme catabolic process;coenz…	9.09034	9.08381	9.05206	9.06937	9.0004	8.97389	9.01294	9.00365	9.00832	8.99027	9.00434	9.01184	7.00458	0.240684
	Q8BMF4	Dihydrolipoyllysine-residue acetyltransferase component of pyruvate dehydrogenase complex, mitochondrial	Dlat	acetyl-CoA biosynthetic process;acetyl-CoA biosynthetic process from pyruvate;acetyl-CoA catabolic process;acetyl-CoA metabolic process;alcohol metabolic process;biosynthetic process;carbohydrate metabolic process;carboxylic acid metabolic process;catabolic process;cellular biosynthetic process;cellular carbohydrate metabolic process;cellular catabolic process;cellular ketone metabolic process;ce…	8.2777	8.26818	8.25724	8.23849	8.18559	8.14868	8.21661	8.18723	8.19989	8.14761	8.1879	8.16306	7.01988	0.157877
	Q8R326-2;Q8R326	Paraspeckle component 1	Pspc1	biological regulation;biosynthetic process;cellular biosynthetic process;cellular macromolecule biosynthetic process;cellular macromolecule metabolic process;cellular metabolic process;cellular nitrogen compound metabolic process;cellular process;macromolecule biosynthetic process;macromolecule metabolic process;metabolic process;negative regulation of biological process;negative regulation of bi…	6.62504	6.6499	6.58641	6.51041	6.52197	6.44822	6.57254	6.59379	6.60561	6.50291	6.55297	6.49202	7.02665	0.219565
	O70443	Guanine nucleotide-binding protein G(z) subunit alpha	Gnaz	biological regulation;cAMP-mediated signaling;cell surface receptor linked signaling pathway;cellular process;cellular response to stimulus;cyclic-nucleotide-mediated signaling;G-protein coupled receptor protein signaling pathway;G-protein signaling, coupled to cAMP nucleotide second messenger;G-protein signaling, coupled to cyclic nucleotide second messenger;inhibition of adenylate cyclase activ…	7.27813	7.30421	7.28839	7.26027	7.17192	7.17499	7.26417	7.254	7.25313	7.21333	7.23586	7.23003	7.07513	0.15003
	Q9QZX7-2;Q9QZX7	Serine racemase	Srr	aging;amine biosynthetic process;amine metabolic process;anatomical structure development;biosynthetic process;brain development;carboxylic acid biosynthetic process;carboxylic acid metabolic process;cellular amine metabolic process;cellular amino acid biosynthetic process;cellular amino acid metabolic process;cellular biosynthetic process;cellular component assembly;cellular component organizati…	7.37651	7.43587	7.42281	7.40402	7.33749	7.35489	7.39399	7.37576	7.37429	7.33777	7.32901	7.35543	7.07533	0.199487
	A2AMQ5;Q99L43;Q6PBC0;F6S4G2	Phosphatidate cytidylyltransferase;Phosphatidate cytidylyltransferase 2	Cds2	acylglycerol biosynthetic process;acylglycerol metabolic process;biological regulation;biosynthetic process;carbohydrate metabolic process;CDP-diacylglycerol biosynthetic process;CDP-diacylglycerol metabolic process;cellular biosynthetic process;cellular lipid metabolic process;cellular metabolic process;cellular process;cellular response to stimulus;detection of abiotic stimulus;detection of ext…	6.54806	6.61206	6.62273	6.48441	6.48694	6.46399	6.53251	6.64354	6.44469	6.5493	6.47909	6.49373	7.08595	0.142933
	E9Q7L0		Ogdhl	acetyl-CoA catabolic process;acetyl-CoA metabolic process;catabolic process;cellular catabolic process;cellular metabolic process;cellular process;coenzyme catabolic process;coenzyme metabolic process;cofactor catabolic process;cofactor metabolic process;metabolic process;tricarboxylic acid cycle	7.51251	7.50536	7.41843	7.46407	7.38613	7.35686	7.38825	7.42162	7.45182	7.37263	7.3617	7.38484	7.09542	0.151929
	Q91V61;Q91V61-2;Q3U4F0	Sideroflexin-3	Sfxn3	biological regulation;cation homeostasis;chemical homeostasis;homeostatic process;ion homeostasis;iron ion homeostasis;regulation of biological quality	7.5322	7.55168	7.54837	7.53601	7.4368	7.4362	7.4878	7.51485	7.56737	7.39168	7.4904	7.50712	7.11593	0.144955
	Q8BHZ0	Protein FAM49A	Fam49a		6.83999	6.90185	6.81737	6.85427	6.7669	6.73803	6.8483	6.82693	6.87387	6.78316	6.7266	6.812	7.11936	0.160022
	P18872;D3Z2M7	Guanine nucleotide-binding protein G(o) subunit alpha	Gnao1	aging;anatomical structure development;behavior;biological regulation;calcium ion homeostasis;cAMP-mediated signaling;cation homeostasis;cell development;cell projection organization;cell surface receptor linked signaling pathway;cellular calcium ion homeostasis;cellular cation homeostasis;cellular chemical homeostasis;cellular component organization;cellular component organization at cellular le…	8.83807	8.88506	8.84085	8.78165	8.72174	8.75976	8.76316	8.79816	8.80591	8.78759	8.80051	8.77543	7.16408	0.0692857
	Q9JIS5	Synaptic vesicle glycoprotein 2A	Sv2a	biological regulation;calcium ion homeostasis;cation homeostasis;cell communication;cell-cell signaling;cellular calcium ion homeostasis;cellular cation homeostasis;cellular chemical homeostasis;cellular divalent inorganic cation homeostasis;cellular homeostasis;cellular ion homeostasis;cellular metal ion homeostasis;cellular process;chemical homeostasis;divalent inorganic cation homeostasis;esta…	8.04548	8.04864	8.02742	8.00732	7.96192	8.01236	8.04787	8.04256	8.11444	8.02522	8.02971	8.00991	7.19215	0.164471
	Q8BKZ9	Pyruvate dehydrogenase protein X component, mitochondrial	Pdhx		7.23106	7.17799	7.22342	7.12073	7.12134	7.09378	7.14983	7.18934	7.18719	7.15155	7.12502	7.1345	7.20609	0.154795
	Q9R1T4-2;Q9R1T4-3;Q9R1T4	Septin-6	Sept6	cell cycle;cell division;cellular process	7.38541	7.41026	7.40387	7.40436	7.29379	7.3021	7.31331	7.29894	7.35541	7.3058	7.2339	7.37534	7.21336	0.204099
	Q8BWY3	Eukaryotic peptide chain release factor subunit 1	Etf1	biological regulation;catabolic process;cellular catabolic process;cellular component disassembly;cellular component disassembly at cellular level;cellular component organization;cellular component organization at cellular level;cellular component organization or biogenesis;cellular component organization or biogenesis at cellular level;cellular macromolecular complex disassembly;cellular macromo…	6.44301	6.46735	6.50428	6.50984	6.28727	6.3719	6.47937	6.53958	6.47606	6.41269	6.36576	6.42066	7.22947	0.025
	A2ALV3;Q62420;Q8BXU5;F6ZL13;A2ALV1	Endophilin-A1	Sh3gl2	biological regulation;cellular component organization;cellular component organization or biogenesis;cellular membrane organization;cellular process;endocytosis;establishment of localization;membrane invagination;membrane organization;regulation of biological process;regulation of cellular component organization;regulation of cellular metabolic process;regulation of cellular process;regulation of …	8.21685	8.19491	8.168	8.15868	8.09784	8.10876	8.13748	8.13915	8.20776	8.12049	8.14188	8.13004	7.23361	0.118893
	Q5SXR6;Q68FD5	Clathrin heavy chain;Clathrin heavy chain 1	Cltc	cation transport;cell cycle phase;cell cycle process;cell differentiation;cellular component assembly;cellular component assembly at cellular level;cellular component organization;cellular component organization at cellular level;cellular component organization or biogenesis;cellular component organization or biogenesis at cellular level;cellular developmental process;cellular macromolecule metab…	9.26277	9.25086	9.22497	9.22532	9.20852	9.18559	9.20558	9.24043	9.2411	9.21586	9.21989	9.22276	7.26424	0.161429
	P63318;Q2NKI4	Protein kinase C gamma type;Protein kinase C	Prkcg	behavior;biological regulation;cell communication;cell-cell signaling;cellular macromolecule metabolic process;cellular metabolic process;cellular process;cellular protein metabolic process;cellular response to stimulus;chemosensory behavior;cognition;developmental process;innervation;intracellular signal transduction;learning or memory;macromolecule metabolic process;macromolecule modification;m…	8.1395	8.16966	8.13373	8.11027	8.08374	8.08956	8.10731	8.08169	8.12727	8.08783	8.10711	8.08084	7.28141	0.197708
	P17427	AP-2 complex subunit alpha-2	Ap2a2	cellular component organization;cellular component organization or biogenesis;cellular membrane organization;cellular process;endocytosis;establishment of localization;establishment of localization in cell;establishment of protein localization;intracellular protein transport;intracellular transport;membrane invagination;membrane organization;protein transport;transport;vesicle-mediated transport	8.45815	8.48237	8.47124	8.43865	8.39403	8.36827	8.42294	8.43474	8.42294	8.39893	8.41313	8.41829	7.32909	0.108
	P63213	Guanine nucleotide-binding protein G(I)/G(S)/G(O) subunit gamma-2	Gng2	biological regulation;cell proliferation;cell surface receptor linked signaling pathway;cellular process;cellular response to stimulus;G-protein coupled receptor protein signaling pathway;metabolic process;regulation of biological process;regulation of cellular process;response to stimulus;signal transduction	7.69847	7.79215	7.69023	7.7117	7.5912	7.58042	7.67998	7.63054	7.6682	7.6213	7.61641	7.61897	7.36332	0.12884
	Q9DBF1-2;Q9DBF1;G3UYR8	Alpha-aminoadipic semialdehyde dehydrogenase	Aldh7a1	alcohol metabolic process;amine biosynthetic process;amine metabolic process;betaine biosynthetic process;betaine metabolic process;biosynthetic process;carboxylic acid biosynthetic process;carboxylic acid metabolic process;cellular amine metabolic process;cellular amino acid biosynthetic process;cellular amino acid metabolic process;cellular biogenic amine metabolic process;cellular biosynthetic…	7.20739	7.19457	7.24062	7.23329	7.08437	7.10559	7.16079	7.13407	7.13317	7.12886	7.08039	7.16309	7.37959	0.163239
	Q8C605;Q9WUA3;Q9WUA3-2	6-phosphofructokinase;ATP-dependent 6-phosphofructokinase, platelet type	Pfkp	alcohol catabolic process;alcohol metabolic process;carbohydrate catabolic process;carbohydrate metabolic process;carbohydrate phosphorylation;catabolic process;cellular carbohydrate catabolic process;cellular carbohydrate metabolic process;cellular metabolic process;cellular process;fructose 6-phosphate metabolic process;fructose metabolic process;generation of precursor metabolites and energy;g…	7.97427	7.95258	7.93004	7.96206	7.87487	7.89689	7.87987	7.92439	7.92558	7.89667	7.90079	7.90899	7.46028	0.167072
	Q9DB20	ATP synthase subunit O, mitochondrial	Atp5o	ATP biosynthetic process;ATP metabolic process;ATP synthesis coupled proton transport;biosynthetic process;cation transport;cellular biosynthetic process;cellular metabolic process;cellular nitrogen compound biosynthetic process;cellular nitrogen compound metabolic process;cellular process;energy coupled proton transport, down electrochemical gradient;establishment of localization;establishment o…	8.56249	8.5435	8.537	8.57369	8.45361	8.42718	8.51323	8.48218	8.49901	8.46986	8.45523	8.49932	7.48783	0.148351
	O35344	Importin subunit alpha-4	Kpna3	establishment of localization;establishment of localization in cell;establishment of protein localization;intracellular protein transport;intracellular transport;nuclear import;nuclear transport;nucleocytoplasmic transport;protein import;protein import into nucleus;protein targeting;protein transport;transport	6.73532	6.76135	6.76835	6.76337	6.5949	6.61613	6.75984	6.69536	6.71694	6.68561	6.67659	6.67266	7.60918	0.110524
	Q7TQF7	Amphiphysin	Amph	behavior;cellular component organization;cellular component organization or biogenesis;cellular membrane organization;cellular process;cognition;endocytosis;establishment of localization;learning;learning or memory;membrane invagination;membrane organization;multicellular organismal process;neurological system process;response to stimulus;synaptic vesicle endocytosis;synaptic vesicle transport;sy…	8.05771	8.06386	8.0553	7.9934	7.97704	7.97009	8.01205	7.97681	8.0369	7.98414	8.00215	7.9445	7.77141	0.154646
	Q9DAS9	Guanine nucleotide-binding protein G(I)/G(S)/G(O) subunit gamma-12	Gng12	anatomical structure development;biological regulation;cell surface receptor linked signaling pathway;cellular process;cellular response to stimulus;cerebral cortex development;developmental process;G-protein coupled receptor protein signaling pathway;regulation of biological process;regulation of cellular process;response to biotic stimulus;response to chemical stimulus;response to lipopolysacch…	7.30812	7.16823	7.37231	7.20781	7.15997	7.21654	7.29706	7.21607	7.37556	7.18818	7.19209	7.17003	7.7853	0.198525
	Q9D051	Pyruvate dehydrogenase E1 component subunit beta, mitochondrial	Pdhb	acetyl-CoA biosynthetic process;acetyl-CoA biosynthetic process from pyruvate;acetyl-CoA catabolic process;acetyl-CoA metabolic process;alcohol metabolic process;biosynthetic process;carbohydrate metabolic process;carboxylic acid metabolic process;catabolic process;cellular biosynthetic process;cellular carbohydrate metabolic process;cellular catabolic process;cellular ketone metabolic process;ce…	8.25799	8.25122	8.21093	8.23537	8.14097	8.11798	8.12938	8.18928	8.17849	8.14724	8.15746	8.15483	7.92816	0.1685
	Q8C052	Microtubule-associated protein 1S;MAP1S heavy chain;MAP1S light chain	Map1s	anatomical structure development;anatomical structure morphogenesis;biological regulation;brain development;cell part morphogenesis;cell projection morphogenesis;cell projection organization;cellular component morphogenesis;cellular component organization;cellular component organization at cellular level;cellular component organization or biogenesis;cellular component organization or biogenesis a…	6.61192	6.60332	6.64055	6.56915	6.43835	6.56917	6.51441	6.55986	6.62816	6.58536	6.45171	6.51396	7.93386	0.157725
	B1AWN6;A2ASI5	Sodium channel protein	Scn2a1;Scn3a	anatomical structure development;apoptosis;biological regulation;cation transport;cell death;cellular chemical homeostasis;cellular homeostasis;cellular ion homeostasis;cellular process;chemical homeostasis;death;developmental process;establishment of localization;homeostatic process;induction of apoptosis;induction of apoptosis by intracellular signals;induction of apoptosis by ionic changes;ind…	6.68149	6.64489	6.68088	6.69163	6.49305	6.60564	6.63999	6.57945	6.61584	6.56703	6.57208	6.50737	8.01783	0.205156
	Q9CWJ9	Bifunctional purine biosynthesis protein PURH;Phosphoribosylaminoimidazolecarboxamide formyltransferase;IMP cyclohydrolase	Atic	anatomical structure development;anatomical structure morphogenesis;aromatic compound biosynthetic process;biosynthetic process;brainstem development;cellular aromatic compound metabolic process;cellular biosynthetic process;cellular metabolic process;cellular nitrogen compound biosynthetic process;cellular nitrogen compound metabolic process;cellular process;cerebellum development;cerebral corte…	7.12838	7.16714	7.17331	7.16887	7.05096	7.04177	7.07558	7.10977	7.08062	7.05912	7.06379	7.09568	8.04545	0.159329
	Q78IK2	Up-regulated during skeletal muscle growth protein 5	Usmg5		7.70476	7.66259	7.69907	7.633	7.53805	7.55566	7.60111	7.56276	7.70082	7.60754	7.52921	7.57196	8.04599	0.184252
	Q9D2G2;Q9D2G2-2	Dihydrolipoyllysine-residue succinyltransferase component of 2-oxoglutarate dehydrogenase complex, mitochondrial	Dlst	acetyl-CoA catabolic process;acetyl-CoA metabolic process;amine catabolic process;amine metabolic process;aspartate family amino acid catabolic process;aspartate family amino acid metabolic process;carboxylic acid catabolic process;carboxylic acid metabolic process;catabolic process;cellular amine metabolic process;cellular amino acid catabolic process;cellular amino acid metabolic process;cellul…	7.60503	7.66864	7.62179	7.67291	7.53761	7.55388	7.63133	7.60247	7.5758	7.58069	7.58674	7.54935	8.04805	0.174712
	Q80UG5-3;A2A6U3;Q80UG5	Septin-9	Sept9	cell cycle;cell division;cellular component assembly;cellular component organization;cellular component organization or biogenesis;cellular process;macromolecular complex assembly;macromolecular complex subunit organization;protein complex assembly;protein complex subunit organization;protein heterooligomerization;protein oligomerization	7.23424	7.25249	7.23288	7.26703	7.121	7.1067	7.13826	7.21294	7.16842	7.1318	7.15824	7.16376	8.11246	0.206312
	Q3UHH4;E9QKC6;Q9ESN6	Tripartite motif-containing protein 2	Trim2	biological regulation;cellular macromolecule metabolic process;cellular metabolic process;cellular process;cellular protein metabolic process;macromolecule metabolic process;macromolecule modification;metabolic process;primary metabolic process;protein metabolic process;protein modification by small protein conjugation;protein modification by small protein conjugation or removal;protein modificat…	6.95243	6.96396	6.92095	6.93388	6.79101	6.75259	6.88006	6.81836	6.88901	6.83178	6.81543	6.77502	8.17809	0.103375
	P99024	Tubulin beta-5 chain	Tubb5	cellular component assembly;cellular component assembly at cellular level;cellular component organization;cellular component organization at cellular level;cellular component organization or biogenesis;cellular component organization or biogenesis at cellular level;cellular macromolecular complex assembly;cellular macromolecular complex subunit organization;cellular macromolecule metabolic proces…	8.28358	8.19769	8.24024	8.17672	8.13538	8.09677	8.18751	8.17552	8.19089	8.18989	8.16687	8.0948	8.20819	0.161726
	Q9Z0P4;Q9Z0P4-2	Paralemmin-1	Palm	biological regulation;cellular component organization;cellular component organization at cellular level;cellular component organization or biogenesis;cellular component organization or biogenesis at cellular level;cellular process;cellular response to abiotic stimulus;cellular response to electrical stimulus;cellular response to stimulus;cytoskeleton organization;developmental maturation;developm…	7.08046	7.12004	7.1317	7.16315	7.0648	6.95354	7.06124	7.04295	7.05024	7.01554	6.91854	7.08417	8.30313	0.160423
	Q60930;D3YZT5	Voltage-dependent anion-selective channel protein 2	Vdac2	biological regulation;negative regulation of biological process;negative regulation of cellular component organization;negative regulation of cellular process;negative regulation of protein complex assembly;negative regulation of protein polymerization;regulation of biological process;regulation of cellular component biogenesis;regulation of cellular component organization;regulation of cellular …	8.38437	8.35819	8.37931	8.37396	8.30494	8.2756	8.31087	8.29506	8.33278	8.28521	8.26963	8.27976	8.3289	0.129
	P84091;Q3TWV4	AP-2 complex subunit mu	Ap2m1	cellular component organization;cellular component organization or biogenesis;cellular membrane organization;cellular process;endocytosis;establishment of localization;establishment of localization in cell;establishment of protein localization;intracellular protein transport;intracellular transport;membrane invagination;membrane organization;protein transport;transport;vesicle-mediated transport	8.20228	8.18787	8.18473	8.19738	8.12476	8.11994	8.15132	8.14362	8.2065	8.137	8.13728	8.14654	8.35538	0.20412
	P08752	Guanine nucleotide-binding protein G(i) subunit alpha-2	Gnai2	activation of MAPKK activity;activation of protein kinase activity;adenosine receptor signaling pathway;biological regulation;cAMP-mediated signaling;cell cycle;cell division;cell proliferation;cell surface receptor linked signaling pathway;cellular macromolecule metabolic process;cellular metabolic process;cellular process;cellular protein metabolic process;cellular response to stimulus;cyclic-n…	7.48238	7.5247	7.46916	7.47951	7.38726	7.42688	7.38156	7.40331	7.4637	7.44135	7.40225	7.42926	8.392	0.206078
	P17710-3	Hexokinase-1	Hk1	alcohol catabolic process;alcohol metabolic process;biological regulation;carbohydrate catabolic process;carbohydrate homeostasis;carbohydrate metabolic process;carbohydrate phosphorylation;catabolic process;cellular carbohydrate catabolic process;cellular carbohydrate metabolic process;cellular chemical homeostasis;cellular glucose homeostasis;cellular homeostasis;cellular metabolic process;cell…	8.68842	8.67968	8.65414	8.68205	8.60431	8.58325	8.60896	8.60785	8.62823	8.61663	8.6207	8.62126	8.41958	0.229876
	P63028;D3YU75	Translationally-controlled tumor protein	Tpt1	biological regulation;developmental process;negative regulation of biological process;negative regulation of cell differentiation;negative regulation of cellular process;negative regulation of developmental process;negative regulation of ectoderm development;regulation of biological process;regulation of cell differentiation;regulation of cellular process;regulation of developmental process;regul…	7.56366	7.55903	7.56204	7.57028	7.45392	7.48596	7.55232	7.48669	7.52398	7.57022	7.47094	7.48489	8.42538	0.209975
	J3QPE8;Q60931;J3QMG3	Voltage-dependent anion-selective channel protein 3	Vdac3	behavior;behavioral defense response;behavioral fear response;cell communication;cell-cell signaling;cellular process;cognition;defense response;fear response;learning;learning or memory;multicellular organismal process;multicellular organismal response to stress;neurological system process;neuron-neuron synaptic transmission;response to stimulus;response to stress;signaling;synaptic transmission…	8.3478	8.29104	8.30292	8.28195	8.2354	8.1916	8.23507	8.25208	8.32056	8.25326	8.27155	8.2778	8.47859	0.240015
	Q03265;D3Z6F5	ATP synthase subunit alpha, mitochondrial;ATP synthase subunit alpha	Atp5a1	ATP biosynthetic process;ATP hydrolysis coupled proton transport;ATP metabolic process;ATP synthesis coupled proton transport;biological regulation;biosynthetic process;cation transport;cellular biosynthetic process;cellular metabolic process;cellular nitrogen compound biosynthetic process;cellular nitrogen compound metabolic process;cellular process;energy coupled proton transport, against elect…	9.14867	9.15638	9.13017	9.14451	9.08417	9.05245	9.07446	9.10194	9.09938	9.10082	9.09237	9.11063	8.50102	0.206645
	Q8K0U4	Heat shock 70 kDa protein 12A	Hspa12a		8.02615	8.05652	8.05146	8.06815	7.96993	7.93904	7.99955	8.00027	7.99286	7.96944	7.99443	7.9988	8.51318	0.119296
	P80314	T-complex protein 1 subunit beta	Cct2	binding of sperm to zona pellucida;cell recognition;cell-cell recognition;cellular component assembly;cellular component assembly at cellular level;cellular component organization;cellular component organization at cellular level;cellular component organization or biogenesis;cellular component organization or biogenesis at cellular level;cellular macromolecular complex assembly;cellular macromole…	7.79687	7.8134	7.81282	7.807	7.78925	7.75858	7.79616	7.82668	7.83778	7.77251	7.79169	7.79146	8.53623	0.159556
	P17426-2;P17426	AP-2 complex subunit alpha-1	Ap2a1	cellular component organization;cellular component organization or biogenesis;cellular membrane organization;cellular process;endocytosis;establishment of localization;establishment of localization in cell;establishment of protein localization;intracellular protein transport;intracellular transport;membrane invagination;membrane organization;protein transport;transport;vesicle-mediated transport	8.55483	8.6014	8.58221	8.57155	8.50543	8.49807	8.50124	8.52047	8.51826	8.50472	8.51858	8.50636	8.54772	0.143769
	Q11011;E9Q039;F6QYF8;E9Q6F4	Puromycin-sensitive aminopeptidase	Npepps	cellular process;cellular response to chemical stimulus;cellular response to hypoxia;cellular response to oxygen levels;cellular response to stimulus;cellular response to stress;response to chemical stimulus;response to hypoxia;response to oxygen levels;response to stimulus;response to stress	7.97691	8.03842	8.04509	8.03223	7.95226	7.91989	7.95742	7.93987	7.96567	7.9243	7.91889	7.96546	8.58202	0.166121
	O54983	Ketimine reductase mu-crystallin	Crym	alcohol metabolic process;amine metabolic process;amine transport;amino acid transport;benzene-containing compound metabolic process;biological regulation;carboxylic acid metabolic process;carboxylic acid transport;cellular amine metabolic process;cellular amino acid metabolic process;cellular aromatic compound metabolic process;cellular ketone metabolic process;cellular metabolic process;cellula…	8.38162	8.38517	8.38995	8.41725	8.27536	8.26829	8.30558	8.37915	8.3274	8.28942	8.30201	8.24721	8.60368	0.109722
	Q6ZQ38	Cullin-associated NEDD8-dissociated protein 1	Cand1	biological regulation;cell differentiation;cellular component assembly;cellular component assembly at cellular level;cellular component organization;cellular component organization at cellular level;cellular component organization or biogenesis;cellular component organization or biogenesis at cellular level;cellular developmental process;cellular macromolecular complex assembly;cellular macromole…	7.99302	8.03167	8.0156	8.0246	7.95333	7.91302	7.96369	7.96301	7.95806	7.93243	7.97207	7.95274	8.71334	0.239425
	Q9DBG3;Q9DBG3-2;H3BIY9;H3BKM0	AP-2 complex subunit beta	Ap2b1	cellular component organization;cellular component organization or biogenesis;cellular membrane organization;cellular process;endocytosis;establishment of localization;establishment of localization in cell;establishment of protein localization;intracellular protein transport;intracellular transport;membrane invagination;membrane organization;protein transport;transport;vesicle-mediated transport	8.52063	8.54864	8.52943	8.56309	8.47459	8.48011	8.47996	8.51702	8.48916	8.48799	8.48353	8.48319	8.71705	0.153818
	Q7TMF3	NADH dehydrogenase [ubiquinone] 1 alpha subcomplex subunit 12	Ndufa12	response to chemical stimulus;response to oxidative stress;response to stimulus;response to stress	7.72924	7.71952	7.72999	7.75667	7.65035	7.60709	7.67071	7.65722	7.69553	7.63006	7.60756	7.60785	8.7276	0.1392
	D3Z396;Q8BG33;Q99PJ0;F6Z2M6;F6RQ26	Neurotrimin	Ntm	biological adhesion;biological regulation;cell adhesion;cell-cell adhesion;cellular process;regulation of biological process;regulation of cell development;regulation of cell differentiation;regulation of cellular process;regulation of developmental process;regulation of multicellular organismal development;regulation of multicellular organismal process;regulation of nervous system development;re…	7.04379	7.01469	7.01171	7.08608	6.92411	6.88299	7.01095	7.0051	7.02292	6.97934	6.94279	6.93972	8.74011	0.186722
	Q9JME5	AP-3 complex subunit beta-2	Ap3b2	anterograde axon cargo transport;anterograde synaptic vesicle transport;axon cargo transport;cellular component movement;cellular process;cytoskeleton-dependent intracellular transport;establishment of localization;establishment of localization in cell;establishment of protein localization;intracellular protein transport;intracellular transport;microtubule-based movement;microtubule-based process…	7.15985	7.20677	7.18002	7.15714	7.13012	7.01622	7.16664	7.14478	7.17564	7.13685	7.15018	7.15239	8.75422	0.230245
	Q68FF6;Q5F258	ARF GTPase-activating protein GIT1	Git1	anatomical structure development;behavior;behavioral response to pain;biological regulation;cell recognition;cell surface receptor linked signaling pathway;cell-cell recognition;cellular process;cellular response to stimulus;dendritic spine development;developmental process;enzyme linked receptor protein signaling pathway;ephrin receptor signaling pathway;immunological synapse formation;multicell…	7.03196	7.12892	7.07871	7.06069	7.04415	6.9584	6.98729	7.09082	7.11034	7.03686	6.94813	7.03999	8.80275	0.139826
	Q3UUI3;Q3UUI3-2	Acyl-coenzyme A thioesterase THEM4	Them4	biological regulation;carboxylic acid metabolic process;cellular ketone metabolic process;cellular lipid metabolic process;cellular metabolic process;cellular process;cellular response to stimulus;fatty acid metabolic process;intracellular protein kinase cascade;intracellular signal transduction;lipid metabolic process;metabolic process;monocarboxylic acid metabolic process;organic acid metabolic…	6.77125	6.77367	6.79107	6.72744	6.63039	6.65154	6.69252	6.72949	6.79982	6.71421	6.74793	6.61472	8.8551	0.215452
	E9Q4G8;E9Q3Q6;Q61490	CD166 antigen	Alcam	axon guidance;biological adhesion;cell adhesion;cellular process;chemotaxis;locomotion;motor axon guidance;response to chemical stimulus;response to external stimulus;response to stimulus;taxis	6.96537	6.98935	6.98087	7.00569	6.914	6.81599	6.93471	6.98107	6.9264	6.9254	6.9252	6.90398	9.12498	0.206324
	Q7TNB5		Gria1	biological regulation;cell communication;cell surface receptor linked signaling pathway;cell-cell signaling;cellular process;cellular response to stimulus;establishment of localization;glutamate signaling pathway;ion transmembrane transport;ion transport;ionotropic glutamate receptor signaling pathway;long term synaptic depression;negative regulation of biological process;negative regulation of c…	7.33731	7.52219	7.52237	7.43249	7.38195	7.32292	7.40137	7.42017	7.33855	7.40542	7.40731	7.41367	9.26169	0.202484
	G3UWG1;P62897	Cytochrome c, somatic	Gm10108;Cycs	apoptosis;biological regulation;cell death;cellular metabolic process;cellular process;death;electron transport chain;generation of precursor metabolites and energy;glial cell apoptosis;hydrogen peroxide metabolic process;metabolic process;mitochondrial electron transport, cytochrome c to oxygen;mitochondrial electron transport, ubiquinol to cytochrome c;negative regulation of biological process;…	7.93539	7.98057	7.945	7.97453	7.9168	7.86677	7.85239	7.89432	7.90077	7.87061	7.85188	7.88184	9.2782	0.21965
	B9EJA2-5;B9EJA2-4;B9EJA2;D6RI37;B9EJA2-2;B9EJA2-3	Cortactin-binding protein 2	Cttnbp2	anatomical structure development;brain development;developmental process;organ development	6.45567	6.53263	6.46365	6.53226	6.46364	6.37971	6.47726	6.50992	6.46087	6.45932	6.40754	6.36309	9.32893	0.156753
	O54774	AP-3 complex subunit delta-1	Ap3d1	anterograde axon cargo transport;anterograde synaptic vesicle transport;antigen processing and presentation;antigen processing and presentation of exogenous antigen;antigen processing and presentation of lipid antigen via MHC class Ib;antigen processing and presentation via MHC class Ib;antigen processing and presentation, exogenous lipid antigen via MHC class Ib;axon cargo transport;biological r…	7.21045	7.2505	7.23984	7.21102	7.22203	7.15995	7.20543	7.20685	7.26881	7.20438	7.18564	7.20156	9.37418	0.199667
	P42932;H3BL49	T-complex protein 1 subunit theta	Cct8	binding of sperm to zona pellucida;cell recognition;cell-cell recognition;cellular component assembly;cellular component assembly at cellular level;cellular component organization;cellular component organization at cellular level;cellular component organization or biogenesis;cellular component organization or biogenesis at cellular level;cellular macromolecule metabolic process;cellular metabolic…	7.70938	7.776	7.79485	7.76689	7.72232	7.69518	7.73716	7.71651	7.73909	7.69984	7.72009	7.72565	9.38742	0.197339
	Q01853	Transitional endoplasmic reticulum ATPase	Vcp	activation of caspase activity;aggresome assembly;biological regulation;biosynthetic process;carbohydrate metabolic process;catabolic process;cellular biosynthetic process;cellular carbohydrate metabolic process;cellular catabolic process;cellular component assembly;cellular component assembly at cellular level;cellular component organization;cellular component organization at cellular level;cell…	8.30801	8.32593	8.33188	8.35669	8.30045	8.25686	8.31837	8.31607	8.30793	8.29654	8.29501	8.31771	9.40829	0.216773
	G5E819;F7BX26	Serine/threonine-protein phosphatase 5;Serine/threonine-protein phosphatase	Ppp5c	biological regulation;cellular component assembly;cellular component organization;cellular component organization or biogenesis;cellular macromolecule metabolic process;cellular metabolic process;cellular process;cellular protein metabolic process;cellular response to stimulus;dephosphorylation;macromolecular complex assembly;macromolecular complex subunit organization;macromolecule metabolic pro…	6.89904	6.89721	6.89116	6.88355	6.78584	6.75398	6.73905	6.81334	6.86105	6.81539	6.81324	6.81219	9.513	0.208625
	O35465-2;O35465	Peptidyl-prolyl cis-trans isomerase FKBP8	Fkbp8	anatomical structure development;apoptosis;biological regulation;camera-type eye development;cell death;cell fate specification;cell surface receptor linked signaling pathway;cellular developmental process;cellular macromolecule metabolic process;cellular metabolic process;cellular process;cellular protein metabolic process;cellular response to stimulus;chaperone-mediated protein folding;death;de…	6.32273	6.39278	6.51509	6.45228	6.3142	6.21939	6.39331	6.31655	6.28616	6.31112	6.28732	6.3143	9.64618	0.206286
	P52480-2	Pyruvate kinase PKM	Pkm	alcohol catabolic process;alcohol metabolic process;carbohydrate catabolic process;carbohydrate metabolic process;catabolic process;cell death;cellular carbohydrate catabolic process;cellular carbohydrate metabolic process;cellular metabolic process;cellular process;death;generation of precursor metabolites and energy;glucose catabolic process;glucose metabolic process;glycolysis;hexose catabolic…	8.11832	8.19163	8.16471	8.15587	8.10026	8.04119	8.03507	8.12278	8.09594	8.06628	8.08996	8.03835	9.67975	0.157883
	Q62189;D3Z0S6	U1 small nuclear ribonucleoprotein A	Snrpa	cellular macromolecule metabolic process;cellular metabolic process;cellular nitrogen compound metabolic process;cellular process;macromolecule metabolic process;metabolic process;mRNA metabolic process;mRNA processing;nitrogen compound metabolic process;nuclear mRNA splicing, via spliceosome;nucleic acid metabolic process;nucleobase-containing compound metabolic process;primary metabolic process…	6.60343	6.72866	6.73633	6.79851	6.61026	6.5257	6.60983	6.58028	6.59351	6.56548	6.53081	6.61549	9.78936	0.205733
	P62631	Elongation factor 1-alpha 2	Eef1a2	biological regulation;biosynthetic process;cellular biosynthetic process;cellular macromolecule biosynthetic process;cellular macromolecule metabolic process;cellular metabolic process;cellular process;macromolecule biosynthetic process;macromolecule metabolic process;metabolic process;positive regulation of apoptosis;positive regulation of biological process;positive regulation of catalytic acti…	8.08595	8.07738	8.07788	8.09257	8.05448	8.04862	8.0322	8.10502	8.09012	8.06867	8.0649	8.04383	9.81979	0.204156
	Q8CGF6	WD repeat-containing protein 47	Wdr47	developmental process;multicellular organismal development;multicellular organismal process	6.74224	6.72231	6.74706	6.74709	6.65319	6.68047	6.70999	6.70439	6.81957	6.76744	6.67353	6.64945	9.82985	0.143038
	Q60932-2;Q60932;F2Z471	Voltage-dependent anion-selective channel protein 1	Vdac1	apoptosis;behavior;behavioral defense response;behavioral fear response;cell communication;cell death;cell differentiation;cell-cell signaling;cellular developmental process;cellular process;cognition;death;defense response;developmental process;epithelial cell differentiation;fear response;learning;learning or memory;multicellular organismal process;multicellular organismal response to stress;ne…	8.74701	8.76741	8.79554	8.7947	8.73045	8.72812	8.70443	8.73823	8.72499	8.71806	8.70919	8.72438	9.83592	0.240896
	P61028	Ras-related protein Rab-8B	Rab8b	adherens junction organization;antigen processing and presentation;biological regulation;cell junction organization;cell-cell junction organization;cellular component organization;cellular component organization at cellular level;cellular component organization or biogenesis;cellular component organization or biogenesis at cellular level;cellular localization;cellular macromolecule localization;c…	6.50764	6.5173	6.60732	6.53513	6.51842	6.45077	6.50961	6.66013	6.60698	6.54021	6.5351	6.46268	10.0048	0.206917
	P48758	Carbonyl reductase [NADPH] 1	Cbr1	cell differentiation;cellular developmental process;cellular ketone metabolic process;cellular metabolic process;cellular process;cofactor metabolic process;developmental process;drug metabolic process;epithelial cell differentiation;fat-soluble vitamin metabolic process;metabolic process;oxidation-reduction process;quinone cofactor metabolic process;small molecule metabolic process;vitamin K met…	7.69046	7.70959	7.69464	7.76539	7.63213	7.64735	7.66167	7.65442	7.74316	7.6756	7.65501	7.67508	10.128	0.158854
	Q8R191	Synaptogyrin-3	Syngr3	anatomical structure development;biological regulation;developmental process;positive regulation of biological process;positive regulation of molecular function;positive regulation of transport;positive regulation of transporter activity;regulation of biological process;regulation of localization;regulation of molecular function;regulation of transport;regulation of transporter activity;substanti…	7.76505	7.67398	7.88732	7.77318	7.60812	7.60966	7.61072	7.68065	7.72595	7.69204	7.66624	7.62653	10.1596	0.206573
	P20108	Thioredoxin-dependent peroxide reductase, mitochondrial	Prdx3	anatomical structure development;biological regulation;catabolic process;cell differentiation;cellular catabolic process;cellular chemical homeostasis;cellular component organization;cellular component organization at cellular level;cellular component organization or biogenesis;cellular component organization or biogenesis at cellular level;cellular developmental process;cellular homeostasis;cell…	7.43691	7.55389	7.55187	7.53787	7.4479	7.40061	7.3619	7.48045	7.43712	7.42431	7.43828	7.46716	10.1877	0.159892
	Q7M6W1;A3QM89	Reticulon	Rtn1		7.57217	7.69803	7.68945	7.74324	7.54403	7.55772	7.51836	7.68908	7.56975	7.62315	7.61001	7.59948	10.356	0.20494
	P48962	ADP/ATP translocase 1	Slc25a4	apoptotic mitochondrial changes;biological regulation;cellular component organization;cellular component organization at cellular level;cellular component organization or biogenesis;cellular component organization or biogenesis at cellular level;cellular process;establishment of localization;mitochondrion organization;negative regulation of biological process;negative regulation of cell death;neg…	9.13676	9.13708	9.16873	9.1567	9.1304	9.12212	9.1378	9.15164	9.15044	9.14178	9.13951	9.12814	10.3627	0.229528
	Q6ZWN5;F7CJS8;D3YWH9;Q9CXW7	40S ribosomal protein S9	Rps9	biological regulation;biosynthetic process;cellular biosynthetic process;cellular macromolecule biosynthetic process;cellular macromolecule metabolic process;cellular metabolic process;cellular process;cellular protein metabolic process;macromolecule biosynthetic process;macromolecule metabolic process;metabolic process;positive regulation of biological process;positive regulation of biosynthetic…	7.44875	7.49422	7.52992	7.51062	7.45739	7.37712	7.40674	7.45782	7.44956	7.4352	7.42339	7.45542	10.3631	0.0942308
	Q00493	Carboxypeptidase E	Cpe	anatomical structure morphogenesis;biological regulation;cardiac chamber morphogenesis;cardiac left ventricle morphogenesis;cardiac ventricle morphogenesis;cell surface receptor linked signaling pathway;cellular component organization;cellular component organization or biogenesis;cellular localization;cellular macromolecule localization;cellular membrane organization;cellular process;cellular pro…	7.40795	7.49377	7.46843	7.51315	7.41267	7.32822	7.37008	7.43181	7.46872	7.41535	7.39253	7.42255	10.4217	0.115957
	P62908;D3YV43	40S ribosomal protein S3	Rps3	apoptosis;biological regulation;biosynthetic process;catabolic process;cell cycle phase;cell cycle process;cell death;cell division;cellular biosynthetic process;cellular catabolic process;cellular component organization;cellular component organization at cellular level;cellular component organization or biogenesis;cellular component organization or biogenesis at cellular level;cellular macromole…	7.48169	7.48643	7.53682	7.50297	7.43684	7.42605	7.4555	7.4299	7.44601	7.48267	7.4601	7.45243	10.6084	0.206118
	Q08331	Calretinin	Calb2	biological regulation;calcium ion homeostasis;cation homeostasis;cellular calcium ion homeostasis;cellular cation homeostasis;cellular chemical homeostasis;cellular divalent inorganic cation homeostasis;cellular homeostasis;cellular ion homeostasis;cellular metal ion homeostasis;cellular process;chemical homeostasis;cytosolic calcium ion homeostasis;divalent inorganic cation homeostasis;homeostat…	7.05046	6.93984	7.02721	7.15956	6.9645	6.874	6.90542	7.02758	6.99063	6.92498	6.91662	6.90132	10.609	0.229301
	P06801	NADP-dependent malic enzyme	Me1	carboxylic acid metabolic process;cellular component assembly;cellular component organization;cellular component organization or biogenesis;cellular ketone metabolic process;cellular metabolic process;cellular process;dicarboxylic acid metabolic process;macromolecular complex assembly;macromolecular complex subunit organization;malate metabolic process;metabolic process;organic acid metabolic pro…	6.89412	7.02997	7.03406	7.09282	6.9152	6.89125	6.96	7.00695	6.96547	7.00749	6.95453	6.9908	10.666	0.210869
	Q6ZPJ3	E2/E3 hybrid ubiquitin-protein ligase UBE2O	Ube2o	biological regulation;cellular macromolecule metabolic process;cellular metabolic process;cellular process;cellular protein metabolic process;endosome transport;establishment of localization;establishment of localization in cell;intracellular transport;macromolecule metabolic process;macromolecule modification;metabolic process;positive regulation of biological process;positive regulation of BMP …	6.71127	6.74307	6.73736	6.75992	6.68109	6.60735	6.65575	6.72958	6.7565	6.67846	6.74932	6.69253	10.6973	0.241862
	P80315;G5E839	T-complex protein 1 subunit delta	Cct4	binding of sperm to zona pellucida;cell recognition;cell-cell recognition;cellular macromolecule metabolic process;cellular metabolic process;cellular process;cellular process involved in reproduction;cellular protein metabolic process;macromolecule metabolic process;metabolic process;primary metabolic process;protein folding;protein metabolic process;reproductive process;sperm-egg recognition	7.79538	7.79097	7.80979	7.8439	7.74549	7.74431	7.75333	7.76545	7.76886	7.78489	7.76377	7.76659	10.7028	0.206503
	P63038	60 kDa heat shock protein, mitochondrial	Hspd1	activation of caspase activity;activation of immune response;activation of innate immune response;adaptive immune response;adaptive immune response based on somatic recombination of immune receptors built from immunoglobulin superfamily domains;B cell activation;B cell activation involved in immune response;B cell cytokine production;B cell mediated immunity;B cell proliferation;biological regula…	8.53965	8.58682	8.59635	8.60501	8.58544	8.52443	8.57077	8.59342	8.59576	8.56547	8.55763	8.57281	10.7163	0.155928
	A2AFG7;A2AFG8;Q6PGJ3;P11627	Neural cell adhesion molecule L1	L1cam	axon guidance;biological adhesion;biological regulation;cell adhesion;cell adhesion mediated by integrin;cell projection organization;cell surface receptor linked signaling pathway;cell-cell adhesion;cell-cell adhesion mediated by integrin;cellular component organization;cellular component organization at cellular level;cellular component organization or biogenesis;cellular component organization…	6.83058	6.82185	6.84922	6.9444	6.74502	6.86051	6.76733	6.88261	6.92996	6.88387	6.80158	6.75286	10.7482	0.231466
	Q9CQZ5	NADH dehydrogenase [ubiquinone] 1 alpha subcomplex subunit 6	Ndufa6	metabolic process;oxidation-reduction process;response to chemical stimulus;response to oxidative stress;response to stimulus;response to stress	7.55462	7.59421	7.53573	7.5839	7.52296	7.42991	7.4348	7.49432	7.49576	7.50113	7.49807	7.46736	10.7629	0.193243
	P61089	Ubiquitin-conjugating enzyme E2 N	Ube2n	activation of immune response;antigen receptor-mediated signaling pathway;biological regulation;catabolic process;cell surface receptor linked signaling pathway;cellular catabolic process;cellular component organization;cellular component organization at cellular level;cellular component organization or biogenesis;cellular component organization or biogenesis at cellular level;cellular macromolec…	7.56929	7.62948	7.66728	7.66625	7.62511	7.52905	7.58736	7.63873	7.58018	7.57723	7.59079	7.57504	10.7782	0.204992
	P70168	Importin subunit beta-1	Kpnb1	establishment of localization;establishment of localization in cell;establishment of protein localization;intracellular protein transport;intracellular transport;nuclear import;nuclear transport;nucleocytoplasmic transport;protein import;protein import into nucleus;protein targeting;protein transport;ribosomal protein import into nucleus;transport	7.5828	7.66325	7.68809	7.71219	7.59221	7.60048	7.60303	7.62671	7.6284	7.59527	7.6277	7.61808	10.7935	0.229358
	Q8C1A5	Thimet oligopeptidase	Thop1	biological regulation;cellular metabolic process;cellular process;cellular response to stimulus;intracellular signal transduction;metabolic process;peptide metabolic process;regulation of biological process;regulation of cellular process;response to stimulus;signal transduction	7.00678	7.03252	7.01847	7.02008	6.99772	6.93786	6.95699	6.9745	7.05884	6.99368	6.99187	6.96376	10.8727	0.15694
	P26350	Prothymosin alpha;Prothymosin alpha, N-terminally processed;Thymosin alpha	Ptma	ATP-dependent chromatin remodeling;cellular component organization;cellular component organization at cellular level;cellular component organization or biogenesis;cellular component organization or biogenesis at cellular level;cellular macromolecular complex subunit organization;cellular process;chromatin modification;chromatin organization;chromatin remodeling;chromosome organization;histone exc…	6.72011	6.88197	6.84276	6.89326	6.72619	6.63497	6.58017	6.69195	6.90475	6.80913	6.61758	6.58254	10.8859	0.111364
	Q8C854-3;Q8C854;A2ATP5;A2ATP6;G8JL68;Q8C854-2;Q8C854-1;F6XJA1	Myelin expression factor 2	Myef2	biological regulation;negative regulation of biological process;negative regulation of biosynthetic process;negative regulation of cellular biosynthetic process;negative regulation of cellular macromolecule biosynthetic process;negative regulation of cellular metabolic process;negative regulation of cellular process;negative regulation of gene expression;negative regulation of macromolecule biosy…	6.86718	6.84962	6.92796	6.98624	6.80695	6.67859	6.77221	6.80015	6.82388	6.82191	6.77885	6.76013	10.9272	0.112294
	E9QLL2;Q8BZ98-2;Q8BZ98	Dynamin-3	Dnm3	cation transport;cell projection assembly;cell projection organization;cellular component assembly;cellular component assembly at cellular level;cellular component organization;cellular component organization at cellular level;cellular component organization or biogenesis;cellular component organization or biogenesis at cellular level;cellular macromolecule metabolic process;cellular membrane org…	7.04561	7.04796	7.05919	7.14796	7.00846	6.90034	6.94592	7.06065	6.98648	7.02514	6.99714	6.99873	11.0012	0.207236
	Q9D5T0	ATPase family AAA domain-containing protein 1	Atad1	behavior;biological regulation;cellular component organization;cellular component organization at cellular level;cellular component organization or biogenesis;cellular component organization or biogenesis at cellular level;cellular process;cognition;cytoplasmic microtubule organization;cytoskeleton organization;learning;learning or memory;memory;metabolic process;microtubule cytoskeleton organiza…	6.17792	6.2331	6.31571	6.34767	6.24352	6.26161	6.2441	6.29912	6.35765	6.22183	6.22631	6.21949	11.0623	0.15915
	Q99JY9	Actin-related protein 3	Actr3	actin cytoskeleton organization;actin filament organization;actin filament-based process;actin nucleation;anatomical structure morphogenesis;Arp2/3 complex-mediated actin nucleation;asymmetric cell division;biological regulation;cell cycle;cell cycle cytokinesis;cell cycle process;cell division;cell part morphogenesis;cell projection morphogenesis;cell projection organization;cellular component m…	8.11573	8.15519	8.15392	8.19047	8.11222	8.10016	8.10351	8.1314	8.13378	8.11654	8.12831	8.14475	11.072	0.208411
	Q8C2Q8;Q91VR2;A2AKU9;A2AKV2;A2AKV1	ATP synthase subunit gamma;ATP synthase subunit gamma, mitochondrial	Atp5c1	ATP biosynthetic process;ATP metabolic process;ATP synthesis coupled proton transport;biosynthetic process;cation transport;cellular biosynthetic process;cellular metabolic process;cellular nitrogen compound biosynthetic process;cellular nitrogen compound metabolic process;cellular process;energy coupled proton transport, down electrochemical gradient;establishment of localization;heterocycle bio…	8.30934	8.32041	8.33248	8.40088	8.25293	8.21769	8.20077	8.25698	8.27078	8.25338	8.26848	8.25782	11.2738	0.159095
	Q9CZD3	Glycine--tRNA ligase	Gars	amine metabolic process;amino acid activation;biosynthetic process;bis(5'-nucleosidyl) oligophosphate biosynthetic process;bis(5'-nucleosidyl) oligophosphate metabolic process;carboxylic acid metabolic process;cellular amine metabolic process;cellular amino acid metabolic process;cellular biosynthetic process;cellular ketone metabolic process;cellular macromolecule metabolic process;cellular meta…	6.97884	7.04201	7.02016	7.15769	6.97026	6.97082	6.95826	7.03779	7.02369	6.99155	7.00708	6.99669	11.4507	0.160632
	O08529	Calpain-2 catalytic subunit	Capn2	anatomical structure development;anatomical structure formation involved in morphogenesis;biological regulation;blastocyst development;cellular process;cellular response to acid;cellular response to amine stimulus;cellular response to amino acid stimulus;cellular response to chemical stimulus;cellular response to endogenous stimulus;cellular response to organic nitrogen;cellular response to organ…	6.71128	6.81579	6.78281	6.85975	6.75985	6.74214	6.68881	6.71652	6.79176	6.74296	6.69216	6.71764	11.5692	0.163719
	Q9D394;Q9D394-3	Protein RUFY3	Rufy3	biological regulation;negative regulation of axonogenesis;negative regulation of biological process;negative regulation of cell development;negative regulation of cell differentiation;negative regulation of cell projection organization;negative regulation of cellular component organization;negative regulation of cellular process;negative regulation of developmental process;negative regulation of …	7.16589	7.29104	7.31255	7.37332	7.24197	7.16688	7.19292	7.26697	7.34517	7.26612	7.23147	7.26638	11.5921	0.0125
	P58389;A2AWE9	Serine/threonine-protein phosphatase 2A activator	Ppp2r4	biological regulation;cell cycle process;cellular component organization;cellular component organization at cellular level;cellular component organization or biogenesis;cellular component organization or biogenesis at cellular level;cellular macromolecule metabolic process;cellular metabolic process;cellular process;cellular protein metabolic process;cytoskeleton organization;macromolecule metabo…	6.52985	6.6886	6.72573	6.75039	6.57923	6.58583	6.63391	6.63524	6.71543	6.74365	6.64011	6.64049	11.625	0.101143
	Q922B2	Aspartate--tRNA ligase, cytoplasmic	Dars	amine metabolic process;amino acid activation;aspartyl-tRNA aminoacylation;carboxylic acid metabolic process;cellular amine metabolic process;cellular amino acid metabolic process;cellular ketone metabolic process;cellular macromolecule metabolic process;cellular metabolic process;cellular nitrogen compound metabolic process;cellular process;macromolecule metabolic process;metabolic process;ncRNA…	7.10296	7.2556	7.26523	7.30742	7.18819	7.18085	7.0828	7.24178	7.15602	7.17716	7.16568	7.21669	11.8769	0.234935
	Q9CX34	Suppressor of G2 allele of SKP1 homolog	Sugt1		6.90392	6.92128	6.91687	7.01141	6.85641	6.898	6.83997	6.88281	6.99764	6.93592	6.90456	6.90279	12.0742	0.161926
	Q9CZS1	Aldehyde dehydrogenase X, mitochondrial	Aldh1b1	alcohol catabolic process;alcohol metabolic process;catabolic process;ethanol catabolic process;ethanol metabolic process;metabolic process;primary alcohol catabolic process;primary alcohol metabolic process;small molecule catabolic process;small molecule metabolic process	6.70283	6.8565	6.9547	6.95724	6.84159	6.79618	6.75019	6.78558	6.80643	6.78302	6.76129	6.80957	12.1004	0.23026
	Q9QXY6	EH domain-containing protein 3	Ehd3	cellular component assembly;cellular component organization;cellular component organization or biogenesis;cellular process;endocytic recycling;endosome transport;establishment of localization;establishment of localization in cell;establishment of protein localization;establishment of protein localization in membrane;establishment of protein localization in plasma membrane;intracellular protein tr…	7.28425	7.27566	7.32049	7.36299	7.29589	7.26568	7.25478	7.34612	7.28131	7.32916	7.28868	7.26173	12.1893	0.182708
	P31938	Dual specificity mitogen-activated protein kinase kinase 1	Map2k1	activation of MAPK activity;aging;anatomical structure development;anatomical structure formation involved in morphogenesis;anatomical structure morphogenesis;biological regulation;blood vessel development;cell aging;cell cycle arrest;cell cycle phase;cell cycle process;cell differentiation;cell motility;cell part morphogenesis;cell projection morphogenesis;cell projection organization;cell proli…	7.89783	7.85144	7.89985	7.91513	7.83684	7.76183	7.75525	7.8254	7.84714	7.84655	7.8544	7.85299	12.1941	0.221178
	O35633-2;O35633	Vesicular inhibitory amino acid transporter	Slc32a1	aging;amine transport;amino acid transport;carboxylic acid transport;developmental process;establishment of localization;gamma-aminobutyric acid transport;glycine transport;neurotransmitter transport;neutral amino acid transport;nitrogen compound transport;organic acid transport;organic substance transport;transport	7.04799	7.18215	7.23117	7.1628	7.14149	7.04645	6.89832	7.0854	7.02948	7.11877	7.05845	7.0083	12.2612	0.153878
	Q80XN0;D3Z2Y8	D-beta-hydroxybutyrate dehydrogenase, mitochondrial	Bdh1	adipose tissue development;anatomical structure development;brain development;developmental process;liver development;metabolic process;organ development;oxidation-reduction process;response to cadmium ion;response to chemical stimulus;response to corticosteroid stimulus;response to corticosterone stimulus;response to drug;response to endogenous stimulus;response to estradiol stimulus;response to…	7.44687	7.57516	7.71017	7.6743	7.58014	7.5734	7.58061	7.60772	7.52443	7.58717	7.56196	7.56343	12.2963	0.20197
	P57759	Endoplasmic reticulum resident protein 29	Erp29	activation of MAPK activity;biological regulation;cellular macromolecule metabolic process;cellular metabolic process;cellular process;cellular protein metabolic process;ER to Golgi vesicle-mediated transport;establishment of localization;establishment of localization in cell;establishment of protein localization;Golgi vesicle transport;intracellular transport;macromolecule metabolic process;macr…	6.90699	6.91349	6.93682	7.02232	6.91601	6.87168	6.82373	6.91527	6.8946	6.93904	6.87055	6.87641	12.5198	0.140389
	Q920I9;Q920I9-2	WD repeat-containing protein 7	Wdr7	cell differentiation;cellular developmental process;cellular process;developmental process;hemopoietic progenitor cell differentiation	7.54464	7.5334	7.56551	7.61858	7.52907	7.52891	7.47567	7.57785	7.60842	7.57934	7.5554	7.568	12.5283	0.195795
	Q6PB66	Leucine-rich PPR motif-containing protein, mitochondrial	Lrpprc	biological regulation;biosynthetic process;cellular biosynthetic process;cellular macromolecule biosynthetic process;cellular macromolecule metabolic process;cellular metabolic process;cellular nitrogen compound metabolic process;cellular process;establishment of localization;establishment of RNA localization;macromolecule biosynthetic process;macromolecule metabolic process;metabolic process;mRN…	6.97344	6.99029	7.01865	7.06878	7.00089	6.93374	6.97201	6.99285	6.97024	6.99078	6.99469	6.98542	12.8418	0.243449
	Q9QUI0;H3BL56	Transforming protein RhoA	Rhoa;Rhoc	actin cytoskeleton organization;actin filament bundle assembly;actin filament organization;actin filament-based process;anatomical structure development;anatomical structure morphogenesis;androgen receptor signaling pathway;apical junction assembly;apolipoprotein A-I-mediated signaling pathway;biological adhesion;biological regulation;cell adhesion;cell cycle process;cell differentiation;cell jun…	7.68406	7.74752	7.77072	7.77821	7.74975	7.68244	7.66996	7.70535	7.73038	7.70955	7.71913	7.72339	12.86	0.112917
	Q8CGC7	Bifunctional glutamate/proline--tRNA ligase;Glutamate--tRNA ligase;Proline--tRNA ligase	Eprs	amine metabolic process;amino acid activation;biological regulation;carboxylic acid metabolic process;cellular amine metabolic process;cellular amino acid metabolic process;cellular ketone metabolic process;cellular macromolecule metabolic process;cellular metabolic process;cellular nitrogen compound metabolic process;cellular process;cellular response to chemical stimulus;cellular response to cy…	7.30329	7.26286	7.32965	7.32729	7.30888	7.29429	7.24791	7.32263	7.32584	7.3232	7.29847	7.26983	12.8791	0.157816
	Q8K3H0	DCC-interacting protein 13-alpha	Appl1	biological regulation;cell cycle;cell proliferation;cellular process;regulation of biological process;regulation of cellular component organization;regulation of cellular localization;regulation of cellular process;regulation of establishment of protein localization;regulation of establishment of protein localization in plasma membrane;regulation of glucose import;regulation of glucose transport;…	6.59883	6.60882	6.66729	6.68793	6.65594	6.57752	6.67195	6.66128	6.70466	6.70759	6.67231	6.66891	13.0861	0.163944
	E9QAQ5;Q9WV60	Glycogen synthase kinase-3 beta	Gsk3b	anatomical structure development;anatomical structure formation involved in morphogenesis;anatomical structure morphogenesis;apoptosis;apoptosis in response to endoplasmic reticulum stress;axonogenesis;biological regulation;canonical Wnt receptor signaling pathway;canonical Wnt receptor signaling pathway involved in positive regulation of apoptosis;carbohydrate metabolic process;cell cycle proces…	6.85733	6.86432	6.93935	6.96955	6.83796	6.81851	6.7486	6.83541	6.87489	6.88712	6.88139	6.89295	13.2455	0.206632
	Q80SW1	Putative adenosylhomocysteinase 2	Ahcyl1	amine metabolic process;biological regulation;carboxylic acid metabolic process;cellular amine metabolic process;cellular amino acid metabolic process;cellular ketone metabolic process;cellular macromolecule metabolic process;cellular metabolic process;cellular modified amino acid metabolic process;cellular nitrogen compound metabolic process;cellular process;coenzyme metabolic process;cofactor m…	7.8004	7.78479	7.82877	7.85411	7.78751	7.7556	7.73273	7.76052	7.76997	7.76607	7.79383	7.77621	13.3799	0.203732
	Q9Z1A1;B8JJG7;B8JJG8;B8JJG6;B8JJG9		Tfg	biological regulation;cellular process;cellular response to stimulus;positive regulation of biological process;positive regulation of cell communication;positive regulation of cellular process;positive regulation of I-kappaB kinase/NF-kappaB cascade;positive regulation of intracellular protein kinase cascade;positive regulation of response to stimulus;positive regulation of signal transduction;po…	6.7233	6.67593	6.77384	6.76569	6.66236	6.72259	6.61312	6.70117	6.77081	6.76272	6.77106	6.7091	13.453	0.20423
	Q8C0C7;E9PWY9	Phenylalanine--tRNA ligase alpha subunit	Farsa	amine metabolic process;amino acid activation;carboxylic acid metabolic process;cellular amine metabolic process;cellular amino acid metabolic process;cellular ketone metabolic process;cellular macromolecule metabolic process;cellular metabolic process;cellular nitrogen compound metabolic process;cellular process;macromolecule metabolic process;metabolic process;ncRNA metabolic process;nitrogen c…	6.63934	6.70561	6.7274	6.87247	6.68608	6.68103	6.55966	6.60618	6.64155	6.63516	6.66185	6.62283	13.8292	0.20763
	B0V2N1-6;B0V2N1-2;B0V2N1;B0V2N1-4;B0V2N1-3	Receptor-type tyrosine-protein phosphatase S	Ptprs	anatomical structure development;biological adhesion;cell adhesion;cellular macromolecule metabolic process;cellular metabolic process;cellular process;cellular protein metabolic process;cerebellum development;cerebral cortex development;corpus callosum development;dephosphorylation;developmental process;hippocampus development;macromolecule metabolic process;macromolecule modification;metabolic …	6.82884	6.97043	7.0335	7.03047	6.95836	6.8631	6.90338	6.87154	6.86809	6.9195	6.95549	6.95159	13.9056	0.206524
	E0CXN5;P13707	Glycerol-3-phosphate dehydrogenase [NAD(+)], cytoplasmic	Gpd1	alcohol biosynthetic process;alcohol catabolic process;alcohol metabolic process;alditol catabolic process;alditol metabolic process;biological regulation;biosynthetic process;carbohydrate biosynthetic process;carbohydrate catabolic process;carbohydrate metabolic process;catabolic process;cellular biosynthetic process;cellular carbohydrate biosynthetic process;cellular carbohydrate catabolic proc…	7.1551	7.20352	7.30676	7.30641	7.26931	7.23655	7.16205	7.25492	7.1997	7.27284	7.24875	7.25128	14.6289	0.141278
	Q9Z2X1;Q9Z2X1-2;J3QM80;J3QMT0	Heterogeneous nuclear ribonucleoprotein F;Heterogeneous nuclear ribonucleoprotein F, N-terminally processed	Hnrnpf	biological regulation;cellular macromolecule metabolic process;cellular metabolic process;cellular nitrogen compound metabolic process;cellular process;macromolecule metabolic process;metabolic process;mRNA metabolic process;mRNA processing;nitrogen compound metabolic process;nucleic acid metabolic process;nucleobase-containing compound metabolic process;primary metabolic process;regulation of bi…	7.15643	7.20885	7.21789	7.2317	7.23017	7.16883	7.10867	7.16406	7.1704	7.24415	7.19279	7.20483	14.729	0.240716
	F6YVP7;P62270;G3UZW2;F5H8M6	40S ribosomal protein S18	Gm10260;Rps18	biosynthetic process;cellular biosynthetic process;cellular component biogenesis;cellular component biogenesis at cellular level;cellular component organization or biogenesis;cellular component organization or biogenesis at cellular level;cellular macromolecule biosynthetic process;cellular macromolecule metabolic process;cellular metabolic process;cellular process;cellular protein metabolic proc…	7.41375	7.4263	7.49527	7.52655	7.48671	7.46499	7.46503	7.4543	7.44439	7.48434	7.46478	7.45585	14.9572	0.187745
	Q9CR57	60S ribosomal protein L14	Rpl14	biosynthetic process;cellular biosynthetic process;cellular component biogenesis;cellular component biogenesis at cellular level;cellular component organization or biogenesis;cellular component organization or biogenesis at cellular level;cellular macromolecule biosynthetic process;cellular macromolecule metabolic process;cellular metabolic process;cellular nitrogen compound metabolic process;cel…	7.37475	7.38406	7.43404	7.48842	7.4455	7.39253	7.32231	7.41513	7.39278	7.41747	7.41107	7.438	15.0185	0.148926
	P62267	40S ribosomal protein S23	Rps23	biosynthetic process;cellular biosynthetic process;cellular macromolecule biosynthetic process;cellular macromolecule metabolic process;cellular metabolic process;cellular process;cellular protein metabolic process;macromolecule biosynthetic process;macromolecule metabolic process;metabolic process;primary metabolic process;protein metabolic process;translation	6.93717	6.8064	7.08838	7.07836	7.06954	6.94968	6.91691	7.08756	6.99944	7.12055	7.07882	7.01259	15.0409	0.198096
	P14131	40S ribosomal protein S16	Rps16	biosynthetic process;cellular biosynthetic process;cellular component biogenesis;cellular component biogenesis at cellular level;cellular component organization or biogenesis;cellular component organization or biogenesis at cellular level;cellular macromolecule biosynthetic process;cellular macromolecule metabolic process;cellular metabolic process;cellular nitrogen compound metabolic process;cel…	7.16001	7.16059	7.25713	7.29136	7.24253	7.19742	7.10873	7.18623	7.17215	7.22775	7.23227	7.19677	15.093	0.0223333
	Q9QZD9;A2AE03	Eukaryotic translation initiation factor 3 subunit I	Eif3i	biological regulation;cellular component assembly;cellular component assembly at cellular level;cellular component organization;cellular component organization at cellular level;cellular component organization or biogenesis;cellular component organization or biogenesis at cellular level;cellular macromolecular complex assembly;cellular macromolecular complex subunit organization;cellular process;…	6.24534	6.42232	6.45386	6.35024	6.40998	6.36113	6.26143	6.3222	6.33644	6.3964	6.4498	6.35604	15.1168	0.207709
	Q9D6Z1	Nucleolar protein 56	Nop56	cellular macromolecule metabolic process;cellular metabolic process;cellular nitrogen compound metabolic process;cellular process;macromolecule metabolic process;macromolecule modification;metabolic process;ncRNA metabolic process;ncRNA processing;nitrogen compound metabolic process;nucleic acid metabolic process;nucleobase-containing compound metabolic process;primary metabolic process;RNA metab…	6.3242	6.40915	6.45934	6.59783	6.4734	6.41893	6.36701	6.39076	6.32534	6.41673	6.41937	6.39323	15.1993	0.133939
	P62911	60S ribosomal protein L32	Rpl32	biosynthetic process;cellular biosynthetic process;cellular macromolecule biosynthetic process;cellular macromolecule metabolic process;cellular metabolic process;cellular process;cellular protein metabolic process;macromolecule biosynthetic process;macromolecule metabolic process;metabolic process;primary metabolic process;protein metabolic process;translation	7.20877	7.15796	7.29997	7.29202	7.31228	7.24127	7.17349	7.30429	7.20245	7.30579	7.25094	7.26255	15.3564	0.221478
	Q62167;P16381	ATP-dependent RNA helicase DDX3X;Putative ATP-dependent RNA helicase Pl10	Ddx3x;D1Pas1	biological regulation;biosynthetic process;cell cycle phase;cell cycle process;cell differentiation;cell motility;cellular biosynthetic process;cellular component assembly;cellular component assembly at cellular level;cellular component movement;cellular component organization;cellular component organization at cellular level;cellular component organization or biogenesis;cellular component organi…	7.20065	7.23343	7.2694	7.40383	7.28943	7.26375	7.26561	7.24629	7.21961	7.28988	7.28604	7.25284	15.448	0.092
	P62317;D3Z5N9	Small nuclear ribonucleoprotein Sm D2	Snrpd2;Gm5449	cellular component assembly;cellular component assembly at cellular level;cellular component organization;cellular component organization at cellular level;cellular component organization or biogenesis;cellular component organization or biogenesis at cellular level;cellular macromolecular complex assembly;cellular macromolecular complex subunit organization;cellular process;macromolecular complex…	6.26367	6.37371	6.53189	6.69509	6.57013	6.48417	6.51785	6.52832	6.46425	6.43121	6.59771	6.47385	15.647	0.239233
	Q9EQF6	Dihydropyrimidinase-related protein 5	Dpysl5	axon guidance;chemotaxis;locomotion;response to chemical stimulus;response to external stimulus;response to stimulus;taxis	7.20875	7.25475	7.62315	7.60457	7.59129	7.5534	7.51524	7.66924	7.54114	7.63914	7.57389	7.66425	15.65	0.155723
	P27773	Protein disulfide-isomerase A3	Pdia3	biological regulation;cell redox homeostasis;cellular homeostasis;cellular macromolecule metabolic process;cellular metabolic process;cellular process;cellular protein metabolic process;cellular response to stimulus;cellular response to stress;homeostatic process;macromolecule metabolic process;metabolic process;primary metabolic process;protein folding;protein metabolic process;regulation of bio…	8.05986	8.06022	8.08441	8.11301	8.1175	8.06824	8.061	8.10226	8.06629	8.09976	8.08994	8.10445	16.0132	0.20641
	P14733	Lamin-B1	Lmnb1	biological regulation;positive regulation of biological process;positive regulation of catalytic activity;positive regulation of cell communication;positive regulation of cell cycle;positive regulation of cellular process;positive regulation of cyclin-dependent protein kinase activity;positive regulation of cyclin-dependent protein kinase activity involved in G2/M;positive regulation of intracell…	7.08601	7.05944	7.1945	7.27654	7.1568	7.19275	7.12487	7.12981	7.12501	7.15574	7.18041	7.18626	16.4082	0.0446
	Q91VR5	ATP-dependent RNA helicase DDX1	Ddx1	biological regulation;biosynthetic process;cellular biosynthetic process;cellular macromolecule biosynthetic process;cellular macromolecule metabolic process;cellular metabolic process;cellular nitrogen compound metabolic process;cellular process;cellular response to stimulus;cellular response to stress;developmental process;DNA conformation change;DNA duplex unwinding;DNA geometric change;DNA me…	7.1397	7.07991	7.16682	7.22617	7.17184	7.15595	7.11742	7.12987	7.13585	7.1432	7.17059	7.16669	16.6072	0.207293
	A8DUK4;E9Q223;P02088	Hemoglobin subunit beta-1	Hbbt1;Hbb-bs;Hbb-b1	anatomical structure development;biological regulation;cell development;cellular developmental process;cellular process;developmental process;erythrocyte development;negative regulation of biological process;negative regulation of biosynthetic process;negative regulation of cellular biosynthetic process;negative regulation of cellular macromolecule biosynthetic process;negative regulation of cell…	8.93372	8.8038	8.97714	9.01151	9.09335	8.98042	8.95205	9.01493	8.95504	9.1151	8.97362	9.04995	16.9223	0.156967
	A2AH85;O08810;G3UZ34	116 kDa U5 small nuclear ribonucleoprotein component	Eftud2	cellular macromolecule metabolic process;cellular metabolic process;cellular nitrogen compound metabolic process;cellular process;macromolecule metabolic process;metabolic process;mRNA metabolic process;mRNA processing;nitrogen compound metabolic process;nucleic acid metabolic process;nucleobase-containing compound metabolic process;primary metabolic process;RNA metabolic process;RNA processing;R…	6.1469	6.04066	6.17473	6.22802	6.19303	6.15707	6.10915	6.07124	6.13151	6.15049	6.17978	6.15858	17.1551	0.228838
	Q91VI7	Ribonuclease inhibitor	Rnh1	biological regulation;negative regulation of catalytic activity;negative regulation of molecular function;regulation of anatomical structure morphogenesis;regulation of angiogenesis;regulation of biological process;regulation of catalytic activity;regulation of developmental process;regulation of metabolic process;regulation of molecular function;regulation of multicellular organismal development…	6.54591	6.49239	6.51476	6.64194	6.5508	6.56117	6.45414	6.49972	6.53309	6.5666	6.55875	6.61328	17.3423	0.155153
	P57776-3	Elongation factor 1-delta	Eef1d	biological regulation;biosynthetic process;cellular biosynthetic process;cellular macromolecule biosynthetic process;cellular macromolecule metabolic process;cellular metabolic process;cellular nitrogen compound metabolic process;cellular process;cellular response to abiotic stimulus;cellular response to ionizing radiation;cellular response to radiation;cellular response to stimulus;macromolecule…	7.20758	7.24529	7.2361	7.40276	7.30043	7.30054	7.26867	7.2377	7.24922	7.24645	7.30034	7.3157	17.602	0.236562
	Q91VB8;P01942	Hemoglobin subunit alpha	Hba-a2;Hba	biological regulation;cell maturation;cellular developmental process;cellular process;developmental maturation;developmental process;erythrocyte maturation;negative regulation of biological process;negative regulation of biosynthetic process;negative regulation of cellular biosynthetic process;negative regulation of cellular macromolecule biosynthetic process;negative regulation of cellular metab…	8.84693	8.68742	8.82268	8.91434	8.95289	8.88791	8.8885	8.93352	8.8389	8.98642	8.92387	8.96531	18.1826	0.158533
	Q8VDQ8-2;Q8VDQ8;E9PXF5	NAD-dependent protein deacetylase sirtuin-2	Sirt2	anatomical structure development;autophagy;axon ensheathment;biological regulation;biosynthetic process;catabolic process;cell cycle;cell cycle phase;cell cycle process;cell division;cell surface receptor linked signaling pathway;cellular biosynthetic process;cellular catabolic process;cellular component organization;cellular component organization at cellular level;cellular component organizatio…	8.06147	8.07401	8.23552	8.14744	8.19043	8.24563	8.20859	8.12517	8.14489	8.22459	8.21907	8.24854	18.467	0.157062
	P27659	60S ribosomal protein L3	Rpl3	biosynthetic process;cellular biosynthetic process;cellular macromolecule biosynthetic process;cellular macromolecule metabolic process;cellular metabolic process;cellular process;cellular protein metabolic process;cellular response to chemical stimulus;cellular response to cytokine stimulus;cellular response to interleukin-4;cellular response to organic substance;cellular response to stimulus;ma…	7.56445	7.51011	7.61163	7.60462	7.6035	7.64871	7.57768	7.61676	7.58681	7.61642	7.6353	7.64084	18.4806	0.160933
	P10605	Cathepsin B;Cathepsin B light chain;Cathepsin B heavy chain	Ctsb	anatomical structure development;biological regulation;cell differentiation;cellular developmental process;cellular process;cellular response to chemical stimulus;cellular response to endogenous stimulus;cellular response to hormone stimulus;cellular response to organic substance;cellular response to stimulus;cellular response to thyroid hormone stimulus;collagen catabolic process;collagen metabo…	6.98217	6.90094	6.8401	6.94513	7.10476	7.07507	7.00847	7.10796	7.07918	7.08631	7.09081	7.09933	19.7874	0.229325
	Q3UPL0-2;Q3UPL0	Protein transport protein Sec31A	Sec31a	cellular process;establishment of localization;establishment of protein localization;protein transport;response to calcium ion;response to chemical stimulus;response to inorganic substance;response to metal ion;response to stimulus;transport;vesicle-mediated transport	7.00808	6.92835	6.9552	6.96693	6.96469	6.99182	6.95514	6.92714	6.95992	6.99186	7.00418	7.001	19.8647	0.208894
	P68033;P68134	Actin, alpha cardiac muscle 1;Actin, alpha skeletal muscle	Actc1;Acta1	actin cytoskeleton organization;actin filament organization;actin filament-based movement;actin filament-based process;actin-mediated cell contraction;actin-myosin filament sliding;actomyosin structure organization;anatomical structure development;anatomical structure formation involved in morphogenesis;anatomical structure morphogenesis;biological regulation;cardiac muscle contraction;cardiac mu…	8.76939	8.66934	8.65226	8.79509	8.80684	8.76551	8.8076	8.79315	8.67939	8.7933	8.77982	8.78545	20.2898	0.210305
	P63242;Q8BGY2	Eukaryotic translation initiation factor 5A-1;Eukaryotic translation initiation factor 5A-2	Eif5a;Eif5a2	aging;apoptosis;biological regulation;cell death;cellular process;death;developmental process;establishment of localization;establishment of localization in cell;establishment of protein localization;establishment of RNA localization;intracellular protein transport;intracellular transport;mRNA export from nucleus;mRNA transport;negative regulation of apoptosis;negative regulation of biological pr…	7.52171	7.51964	7.46799	7.54512	7.57012	7.57017	7.53631	7.52368	7.49271	7.51473	7.54467	7.51905	20.3746	0.202504
	P26041	Moesin	Msn	anatomical structure development;biological adhesion;biological regulation;cell adhesion;cell development;cell migration;cell motility;cell-cell adhesion;cellular component movement;cellular developmental process;cellular process;developmental process;endothelial cell development;epithelial cell development;establishment of endothelial barrier;immune system process;leukocyte cell-cell adhesion;le…	7.54744	7.49617	7.50207	7.58358	7.54134	7.57348	7.54494	7.51723	7.48218	7.55156	7.52985	7.58596	20.5919	0.137468
	P63158;D3YZ18;D3YVC6	High mobility group protein B1	Hmgb1	base-excision repair, DNA ligation;biological regulation;cellular macromolecule metabolic process;cellular metabolic process;cellular nitrogen compound metabolic process;cellular process;defense response;DNA ligation;DNA ligation involved in DNA repair;DNA metabolic process;DNA recombination;immune response;immune system process;inflammatory response;inflammatory response to antigenic stimulus;ma…	7.78983	7.56776	7.707	7.65716	7.77172	7.79588	7.74992	7.79049	7.79007	7.77943	7.80566	7.83642	20.7235	0.207613
	P62855	40S ribosomal protein S26	Rps26	biological regulation;biosynthetic process;cellular biosynthetic process;cellular macromolecule biosynthetic process;cellular macromolecule metabolic process;cellular metabolic process;cellular process;cellular protein metabolic process;macromolecule biosynthetic process;macromolecule metabolic process;metabolic process;negative regulation of biological process;negative regulation of cellular met…	7.03918	6.94597	7.01125	6.96347	7.02964	7.02951	7.01265	7.02137	6.94921	7.03619	7.05967	7.04931	20.8835	0.208176
	E9Q3B9;D3YYS6;O35678;Q3UFN1	Monoglyceride lipase	Mgll	acylglycerol catabolic process;acylglycerol metabolic process;arachidonic acid metabolic process;biological regulation;biosynthetic process;carboxylic acid biosynthetic process;carboxylic acid metabolic process;catabolic process;cellular biosynthetic process;cellular catabolic process;cellular ketone metabolic process;cellular lipid catabolic process;cellular lipid metabolic process;cellular meta…	7.14872	7.12213	6.98005	7.10338	7.19565	7.14939	7.09468	7.18874	7.09929	7.16903	7.20984	7.27006	20.9321	0.152303
	P26883	Peptidyl-prolyl cis-trans isomerase FKBP1A	Fkbp1a	anatomical structure formation involved in morphogenesis;anatomical structure morphogenesis;biological regulation;calcium ion homeostasis;calcium ion transport;calcium ion transport into cytosol;cardiac muscle tissue morphogenesis;cation homeostasis;cation transport;cell activation;cell proliferation;cell surface receptor linked signaling pathway;cellular calcium ion homeostasis;cellular cation h…	8.14704	8.09246	8.04716	8.11363	8.14848	8.17582	8.16315	8.15248	8.15011	8.1391	8.1906	8.17175	21.3471	0.239139
	P16330;P16330-2	2,3-cyclic-nucleotide 3-phosphodiesterase	Cnp	adult behavior;adult locomotory behavior;aging;anatomical structure development;anatomical structure morphogenesis;axonogenesis;behavior;biological regulation;catabolic process;cell differentiation;cell part morphogenesis;cell projection morphogenesis;cell projection organization;cellular catabolic process;cellular component morphogenesis;cellular component organization;cellular component organiz…	9.17437	9.10814	9.12338	9.16962	9.13212	9.19511	9.15466	9.10028	9.14735	9.126	9.15238	9.20163	21.5843	0.166612
	Q9CZC8	Secernin-1	Scrn1	cellular process;establishment of localization;establishment of localization in cell;exocytosis;secretion;secretion by cell;transport;vesicle-mediated transport	7.31892	7.22602	7.13022	7.30023	7.28984	7.3016	7.29417	7.28296	7.2923	7.24219	7.29766	7.27652	21.6381	0.226153
	P14211	Calreticulin	Calr	actin cytoskeleton organization;actin filament-based process;aging;biological regulation;cardiac cell differentiation;cardiac muscle cell differentiation;cell aging;cell cycle arrest;cell cycle process;cell differentiation;cellular component assembly;cellular component assembly at cellular level;cellular component organization;cellular component organization at cellular level;cellular component o…	7.65692	7.48806	7.54551	7.48745	7.67868	7.67299	7.65356	7.6572	7.61446	7.66507	7.65544	7.70996	21.6447	0.102083
	Q9D1X8;Q922J6	Tetraspanin-2	Tspan2	anatomical structure development;astrocyte development;axon ensheathment;brain development;cell development;cell differentiation;cellular developmental process;cellular process;defense response;developmental process;ensheathment of neurons;glial cell development;glial cell differentiation;inflammatory response;microglia development;myelination;oligodendrocyte differentiation;organ development;res…	7.41719	7.26243	7.07151	7.09442	7.13888	7.3729	7.44768	7.1545	7.15679	7.34616	7.43715	7.47312	23.0517	0.109318
	Q9D2P8;Q9D2P8-4;Q9D2P8-5;Q9D2P8-3;Q9D2P8-2	Myelin-associated oligodendrocyte basic protein	Mobp	anatomical structure development;developmental process;nervous system development;system development	7.44698	7.33323	7.25133	7.25144	7.33137	7.40508	7.26479	7.26812	7.20774	7.24394	7.28348	7.37924	23.4726	0.136059
	Q60598;Q921L6	Src substrate cortactin	Cttn	actin cytoskeleton organization;actin cytoskeleton reorganization;actin filament organization;actin filament polymerization;actin filament-based process;actin polymerization or depolymerization;anatomical structure morphogenesis;biological regulation;cell junction assembly;cell junction organization;cell motility;cell part morphogenesis;cell projection assembly;cell projection morphogenesis;cell …	7.58321	7.54012	7.50082	7.48995	7.59118	7.60759	7.63116	7.63238	7.57577	7.59169	7.60086	7.59595	23.5187	0.217251
