# Supplementary material for: Aging Disrupts the Circadian Patterns of Protein Expression in the Murine Hippocampus
Source: Front Aging Neurosci. 2020 Jan 15;11:368. doi: 10.3389/fnagi.2019.00368 (PMC6974521; doi:10.3389/fnagi.2019.00368)
Supplement: Supplementary file 7 [file Table_4.XLSX]

## Sheet: Supplementary Data 4
	Supplementary Data 4. List of circadian proteins in the hippocampus of middle-aged mice. All proteins in this list were quantified in at least two biological replicates per circadian time (CT) and identified as circadian using the Perseus periodicity algorithm (FDR cutoff = 0.25). The majority protein IDs, protein names, gene names, Gene Ontology biological process (GOBP) functional annotations, …
	Majority protein IDs	Protein names	Gene names	GOBP name	Mean log10 LFQ intensity												Phase	q-value
					CT2	CT6	CT10	CT14	CT18	CT22	CT26	CT30	CT34	CT38	CT42	CT46
	D3YYI8;O09106	Histone deacetylase;Histone deacetylase 1	Gm10093;Hdac1	anatomical structure development;anatomical structure formation involved in morphogenesis;anatomical structure morphogenesis;ATP-dependent chromatin remodeling;biological regulation;biosynthetic process;cell differentiation;cellular biosynthetic process;cellular component organization;cellular component organization at cellular level;cellular component organization or biogenesis;cellular componen…	6.60368	6.55957	6.52117	6.46395	6.44172	6.54722	6.56516	6.46099	6.42301	6.39202	6.47573	6.52482	2.20217	0.246
	Q8BH95;F6T930	Enoyl-CoA hydratase, mitochondrial	Echs1	carboxylic acid catabolic process;carboxylic acid metabolic process;catabolic process;cellular catabolic process;cellular ketone metabolic process;cellular lipid catabolic process;cellular lipid metabolic process;cellular metabolic process;cellular process;fatty acid beta-oxidation;fatty acid catabolic process;fatty acid metabolic process;fatty acid oxidation;lipid catabolic process;lipid metabol…	7.55563	7.60211	7.53412	7.54613	7.53547	7.59125	7.61011	7.57876	7.55498	7.48625	7.55074	7.56562	2.85585	0.0705
	Q8BH44	Coronin-2B	Coro2b	actin cytoskeleton organization;actin filament-based process;cellular component organization;cellular component organization at cellular level;cellular component organization or biogenesis;cellular component organization or biogenesis at cellular level;cellular process;cytoskeleton organization;organelle organization	7.34289	7.36454	7.30435	7.278	7.20224	7.31978	7.34739	7.22534	7.19579	7.23445	7.14076	7.3309	3.01439	0.218727
	Q9QUP5	Hyaluronan and proteoglycan link protein 1	Hapln1	anatomical structure development;biological adhesion;cell adhesion;cellular process;central nervous system development;developmental process;skeletal system development;system development	7.69694	7.76157	7.68023	7.68226	7.63213	7.75565	7.63781	7.72097	7.63349	7.39761	7.57262	7.63809	3.59971	0.239379
	Q02105	Complement C1q subcomponent subunit C	C1qc	activation of immune response;biological regulation;complement activation;complement activation, classical pathway;defense response;humoral immune response;immune effector process;immune response;immune system process;innate immune response;macromolecule metabolic process;metabolic process;negative regulation of biological process;negative regulation of cell differentiation;negative regulation of…	7.11697	7.13893	7.18137	7.0484	6.95631	7.19847	7.11256	7.02816	7.07922	6.82703	6.97934	7.07804	3.63787	0.248222
	Q9CPQ8;F2Z452	ATP synthase subunit g, mitochondrial	Atp5l	ATP biosynthetic process;ATP metabolic process;ATP synthesis coupled proton transport;biosynthetic process;cation transport;cellular biosynthetic process;cellular metabolic process;cellular nitrogen compound biosynthetic process;cellular nitrogen compound metabolic process;cellular process;energy coupled proton transport, down electrochemical gradient;establishment of localization;heterocycle bio…	7.9159	7.95504	7.87087	7.84135	7.81057	7.9251	7.90136	7.81591	7.80959	7.69266	7.74477	7.75384	3.76254	0.233133
	P84244;P02301;E0CZ27	Histone H3.3;Histone H3.3C;Histone H3	H3f3a;H3f3c	biological regulation;cellular process;chromatin silencing;chromatin silencing at rDNA;gene silencing;negative regulation of biological process;negative regulation of biosynthetic process;negative regulation of cellular biosynthetic process;negative regulation of cellular macromolecule biosynthetic process;negative regulation of cellular metabolic process;negative regulation of cellular process;n…	8.60069	8.70866	8.36571	8.56194	8.35071	8.69175	8.65959	8.8392	8.52674	7.43172	7.83902	8.45178	3.88778	0.114
	Q62433	Protein NDRG1	Ndrg1	biological regulation;cell activation;cellular component organization;cellular component organization or biogenesis;cellular membrane organization;cellular process;cellular response to chemical stimulus;cellular response to hypoxia;cellular response to oxygen levels;cellular response to stimulus;cellular response to stress;DNA damage response, signal transduction by p53 class mediator;immune syst…	7.32035	7.34265	7.35104	7.31646	7.25977	7.3424	7.42532	7.31113	7.29521	7.10799	7.18921	7.24182	4.29529	0.232778
	Q9CZY3;B7ZBY7;D3Z1I3;Q9CZY3-2;D3YXL3;B7ZBY6	Ubiquitin-conjugating enzyme E2 variant 1	Ube2v1	biological regulation;cellular macromolecule metabolic process;cellular metabolic process;cellular nitrogen compound metabolic process;cellular process;cellular protein metabolic process;cellular response to stimulus;cellular response to stress;DNA metabolic process;DNA repair;error-free postreplication DNA repair;macromolecule metabolic process;macromolecule modification;metabolic process;nitrog…	7.05551	7.07789	7.0197	6.97992	6.8732	7.11448	7.05973	7.02932	7.06207	6.93392	6.92664	6.94891	4.70779	0.242154
	D3Z6C3;P97351;D3Z7W7	40S ribosomal protein S3a	Rps3a	biological regulation;biosynthetic process;cell differentiation;cellular biosynthetic process;cellular developmental process;cellular macromolecule biosynthetic process;cellular macromolecule metabolic process;cellular metabolic process;cellular process;cellular protein metabolic process;cytoplasmic translation;developmental process;macromolecule biosynthetic process;macromolecule metabolic proce…	7.71283	7.71544	7.63709	7.59782	7.58771	7.67637	7.70215	7.69944	7.70416	7.67226	7.64681	7.63709	4.88601	0.221688
	P10518	Delta-aminolevulinic acid dehydratase	Alad	biosynthetic process;cellular aromatic compound metabolic process;cellular biosynthetic process;cellular component assembly;cellular component organization;cellular component organization or biogenesis;cellular metabolic process;cellular nitrogen compound biosynthetic process;cellular nitrogen compound metabolic process;cellular process;cellular response to chemical stimulus;cellular response to …	6.75598	6.82126	6.75669	6.66916	6.61195	6.66258	6.76424	6.72417	6.75039	6.70987	6.57464	6.73385	6.07475	0.219235
	P70441	Na(+)/H(+) exchange regulatory cofactor NHE-RF1	Slc9a3r1	acid secretion;actin cytoskeleton organization;actin filament-based process;activation of adenylate cyclase activity;activation of adenylate cyclase activity by dopamine receptor signaling pathway;activation of adenylate cyclase activity by G-protein signaling pathway;activation of phospholipase C activity;activation of phospholipase C activity by dopamine receptor signaling pathway;activation of…	6.93794	7.02205	6.96918	6.92462	6.76824	6.89248	6.98513	6.96153	6.96477	6.91396	6.90421	6.95876	6.20442	0.2465
	Q921F2;Q8R0B4;Q8BLD4;Q6VYI5;Q6VYI4	TAR DNA-binding protein 43	Tardbp	3'-UTR-mediated mRNA stabilization;biological regulation;cellular component organization;cellular component organization or biogenesis;cellular macromolecule metabolic process;cellular membrane organization;cellular metabolic process;cellular nitrogen compound metabolic process;cellular process;interaction with symbiont;interspecies interaction between organisms;macromolecule metabolic process;me…	7.32946	7.35892	7.34748	7.25491	7.22408	7.30932	7.27814	7.31392	7.30706	7.3366	7.22567	7.30353	6.39224	0.247567
	Q14BI1;B1AXF3		Slc24a2	behavior;biological regulation;calcium ion homeostasis;calcium ion transmembrane transport;calcium ion transport;cation homeostasis;cation transport;cellular calcium ion homeostasis;cellular cation homeostasis;cellular chemical homeostasis;cellular divalent inorganic cation homeostasis;cellular homeostasis;cellular ion homeostasis;cellular metal ion homeostasis;cellular process;chemical homeostas…	7.04173	7.14719	7.20512	7.15975	6.89369	6.90351	7.12946	7.11816	7.142	7.02294	7.05815	7.05333	8.47015	0.1115
	Q5SQB0;Q61937;Q9DAY9;Q5SQB5;E9Q5T3	Nucleophosmin	Npm1;Gm5611	aging;biological regulation;cell aging;cell cycle process;cell growth;cell volume homeostasis;cellular component assembly;cellular component assembly at cellular level;cellular component biogenesis;cellular component biogenesis at cellular level;cellular component organization;cellular component organization at cellular level;cellular component organization or biogenesis;cellular component organi…	7.0839	7.04204	7.21366	7.14302	7.03122	7.06638	7.05612	7.14267	7.16211	7.19	7.07831	7.11956	11.1303	0.206
	P15532;Q5NC80	Nucleoside diphosphate kinase A;Nucleoside diphosphate kinase	Nme1	anatomical structure development;biological regulation;biosynthetic process;body fluid secretion;catabolic process;cell differentiation;cellular biosynthetic process;cellular catabolic process;cellular component organization;cellular component organization or biogenesis;cellular developmental process;cellular macromolecule catabolic process;cellular macromolecule metabolic process;cellular membra…	6.80238	6.76685	6.91225	6.9336	7.00089	6.79287	6.78511	6.9497	6.9872	7.019	6.84672	6.88807	14.207	0.246857
	Q91VW3	SH3 domain-binding glutamic acid-rich-like protein 3	Sh3bgrl3	biological regulation;cell redox homeostasis;cellular component organization;cellular component organization or biogenesis;cellular homeostasis;cellular process;homeostatic process;positive regulation of catalytic activity;positive regulation of GTPase activity;positive regulation of hydrolase activity;positive regulation of molecular function;regulation of actin cytoskeleton organization;regulat…	6.71166	6.67193	6.81168	6.93619	6.87375	6.64967	6.66792	6.69025	7.18244	7.01677	7.10288	6.91189	14.8812	0.2125
	P14824	Annexin A6	Anxa6	biological regulation;calcium ion homeostasis;calcium ion transport;cation homeostasis;cation transport;cellular calcium ion homeostasis;cellular cation homeostasis;cellular chemical homeostasis;cellular component assembly;cellular component organization;cellular component organization or biogenesis;cellular divalent inorganic cation homeostasis;cellular homeostasis;cellular ion homeostasis;cellu…	7.66617	7.67943	7.69408	7.75312	7.71829	7.68472	7.67554	7.67219	7.71511	7.71263	7.7205	7.68255	14.907	0.0626
	D3YYE1;D3Z7M9;O35381;F6UFG6	Acidic leucine-rich nuclear phosphoprotein 32 family member A	Anp32a	biological regulation;biosynthetic process;cellular biosynthetic process;cellular macromolecule biosynthetic process;cellular macromolecule metabolic process;cellular metabolic process;cellular nitrogen compound metabolic process;cellular process;macromolecule biosynthetic process;macromolecule metabolic process;metabolic process;nitrogen compound metabolic process;nucleic acid metabolic process;…	7.30569	7.29893	7.34301	7.3276	7.45074	7.35548	7.31237	7.385	7.39325	7.52087	7.39779	7.40798	16.1413	0.214222
	P32921-2;P32921	Tryptophan--tRNA ligase, cytoplasmic;T1-TrpRS;T2-TrpRS	Wars	amine metabolic process;amino acid activation;anatomical structure formation involved in morphogenesis;angiogenesis;biological regulation;carboxylic acid metabolic process;cellular amine metabolic process;cellular amino acid metabolic process;cellular ketone metabolic process;cellular macromolecule metabolic process;cellular metabolic process;cellular nitrogen compound metabolic process;cellular …	6.99913	6.97222	7.03185	7.02929	7.12571	7.01785	6.99122	7.01173	6.99935	7.12754	7.10764	7.04795	16.8736	0.0826667
	Q8BHZ0	Protein FAM49A	Fam49a		6.77831	6.75658	6.76368	6.80091	6.94971	6.76693	6.80928	6.77675	6.79951	6.91523	6.86697	6.8114	16.9785	0.118286
	Q9WUK2-2;Q9WUK2	Eukaryotic translation initiation factor 4H	Eif4h	developmental growth;developmental process;growth;reproduction;sexual reproduction	6.8895	6.77713	6.86868	7.05503	7.03381	6.9672	6.9272	6.96688	6.96312	7.05715	6.97842	7.0077	17.029	0.062
	Q9CQN1	Heat shock protein 75 kDa, mitochondrial	Trap1	biological regulation;cellular macromolecule metabolic process;cellular metabolic process;cellular process;cellular protein metabolic process;macromolecule metabolic process;metabolic process;posttranscriptional regulation of gene expression;primary metabolic process;protein folding;protein metabolic process;regulation of biological process;regulation of biosynthetic process;regulation of cellula…	6.32996	6.27327	6.25161	6.48419	6.46639	6.38181	6.41469	6.30917	6.25881	6.45623	6.47836	6.39724	18.559	0.1295
