# Supplementary material for: Aging Disrupts the Circadian Patterns of Protein Expression in the Murine Hippocampus
Source: Front Aging Neurosci. 2020 Jan 15;11:368. doi: 10.3389/fnagi.2019.00368 (PMC6974521; doi:10.3389/fnagi.2019.00368)
Supplement: Supplementary file 8 [file Table_5.XLSX]

## Sheet: Supplementary Table 1
	Supplementary Table 1. Proteins associated with age-related neurodegenerative diseases and displaying changes in circadian rhythmicity during aging. All proteins in this list were quantified in at least two biological replicates per circadian time (CT) and identified as circadian using the Perseus periodicity algorithm (FDR cutoff = 0.25). The UniProt IDs, gene names, protein names, functions, as…
	UniProt IDs	Gene names	Protein names	Functions	Associated age-related diseases	Change in rhythmicity with aging	References
	Q9CZS1	Aldh1b1	Aldehyde dehydrogenase X, mitochondrial	Antioxidant defense	AD, PD	Loss	https://www.ncbi.nlm.nih.gov/pubmed/23195683
	Q9DBF1-2	Aldh7a1	α-aminoadipic semialdehyde dehydrogenase
	Q7TQF7	Amph	Amphiphysin	Synaptic vesicle endocytosis	AD	Loss	https://www.ncbi.nlm.nih.gov/pubmed/11454453; https://www.ncbi.nlm.nih.gov/pubmed/22975846
	D3YYE1	Anp32a	Acidic leucine-rich nuclear phosphoprotein 32 family member A	Histone acetylation; PP2A inhibition	AD	Gain	https://www.ncbi.nlm.nih.gov/pubmed/28473768
	P14824	Anxa6	Annexin A6	Various, including tau localization	AD	Gain	https://www.ncbi.nlm.nih.gov/pubmed/29636414
	P17426-2	Ap2a1	AP-2 complex subunits α1, α2, β, μ	Synaptic vesicle endocytosis	AD, HD	Loss	https://www.ncbi.nlm.nih.gov/pubmed/11454453; https://www.ncbi.nlm.nih.gov/pubmed/24067654; https://www.ncbi.nlm.nih.gov/pubmed/12615650
	P17427	Ap2a2
	Q9DBG3	Ap2b1
	P84091	Ap2m1
	Q8K3H0	Appl1	DCC-interacting protein 13-α	Multifunctional adaptor protein	AD	Loss	https://www.ncbi.nlm.nih.gov/pubmed/26194181
	Q03265	Atp5a1	ATP synthase subunits α, γ, b, o	ATP synthesis	AD, PD, HD	Loss	https://www.ncbi.nlm.nih.gov/pubmed/24900954; https://www.ncbi.nlm.nih.gov/pubmed/29316249; https://www.ncbi.nlm.nih.gov/pubmed/29895861; https://www.ncbi.nlm.nih.gov/pubmed/17726098
	Q8C2Q8	Atp5c1
	Q9CQQ7	Atp5f1
	Q9DB20	Atp5o
	Q80XN0	Bdh1	D-β-hydroxybutyrate dehydrogenase	Ketone synthesis and catabolism	AD	Loss	https://www.ncbi.nlm.nih.gov/pubmed/28560309
	Q08331	Calb2	Calretinin	Intracellular calcium buffering	AD, ALS, PD, HD	Loss	https://www.ncbi.nlm.nih.gov/pubmed/20413859; https://www.ncbi.nlm.nih.gov/pubmed/28294153; https://www.ncbi.nlm.nih.gov/pubmed/10650144; https://www.ncbi.nlm.nih.gov/pubmed/8914086
	P14211	Calr	Calreticulin	Molecular chaperone; intracellular calcium buffering	AD, ALS, FTD, PD	Loss	https://www.ncbi.nlm.nih.gov/pubmed/23585889; https://www.ncbi.nlm.nih.gov/pubmed/22492046; https://www.ncbi.nlm.nih.gov/pubmed/22416763; https://www.ncbi.nlm.nih.gov/pubmed/24860980
	P28652	Camk2b	Ca2+/calmodulin-dependent protein kinase II subunits β, γ	Long-term potentiation; tau phosphorylation; maintenance of circadian rhythms	AD	Loss	https://www.ncbi.nlm.nih.gov/pubmed/24831701; https://www.ncbi.nlm.nih.gov/pubmed/26603284
	Q923T9	Camk2g
	O08529	Capn2	Calpain-2 catalytic subunit	Calcium-dependent protease; regulation of GSK3β activity	AD, ALS	Loss	https://www.ncbi.nlm.nih.gov/pubmed/26874794; https://www.ncbi.nlm.nih.gov/pubmed/23250437
	P80314	Cct2	T-complex protein 1 subunits β, Δ, θ	Molecular chaperone	AD, PD, HD	Loss	https://www.ncbi.nlm.nih.gov/pubmed/11441917; https://www.ncbi.nlm.nih.gov/pubmed/27601642; https://www.ncbi.nlm.nih.gov/pubmed/28102321; https://www.ncbi.nlm.nih.gov/pubmed/19393652
	P80315	Cct4
	P42932	Cct8
	Q5SXR6	Cltc	Clathrin heavy chain	Endocytosis	AD, HD	Loss	https://www.ncbi.nlm.nih.gov/pubmed/24606058; https://www.ncbi.nlm.nih.gov/pubmed/28258398
	Q00493	Cpe	Carboxypeptidase E	Neurotransmitter biosynthesis/release	AD	Loss	https://www.ncbi.nlm.nih.gov/pubmed/22402194
	P10605	Ctsb	Cathepsin B	Protein degradation	AD, ALS, PD, HD	Loss	https://www.ncbi.nlm.nih.gov/pubmed/16982417; https://www.ncbi.nlm.nih.gov/pubmed/12677446; https://www.ncbi.nlm.nih.gov/pubmed/25466281; https://www.ncbi.nlm.nih.gov/pubmed/21631942
	P62897	Cycs	Cytochrome c, somatic	Electron transfer in mitochondrial electron transport chain	ALS, PD	Loss	https://www.ncbi.nlm.nih.gov/pubmed/17454840; https://www.ncbi.nlm.nih.gov/pubmed/27884192
	Q9QXS6	Dbn1	Drebrin	Actin-binding protein; synaptic plasticity	AD	Loss	https://www.ncbi.nlm.nih.gov/pubmed/12009525
	Q9D2G2	Dlst	Dihydrolipoamide succinyltransferase	Tricarboxylic acid cycle	AD, PD, HD	Loss	https://www.ncbi.nlm.nih.gov/pubmed/22820180
	Q6PDL0	Dync1li2	Cytoplasmic dynein 1 light intermediate chain 2	Movement of various cargoes along microtubules	AD, PD, HD	Loss	https://www.ncbi.nlm.nih.gov/pubmed/21420428
	Q8C845	Efhd2	EF-hand domain-containing protein D2	Various, including regulation of calcium signalling, the actin cytoskeleton, and synapse formation	AD, ALS, PD, HD	Loss	https://www.ncbi.nlm.nih.gov/pubmed/27064956
	Q9QXY6	Ehd3	EH domain-containing protein 3	Endocytic transport	AD	Loss	https://www.ncbi.nlm.nih.gov/pubmed/24373286
	P26883	Fkbp1a	Peptidyl-prolyl isomerases FKBP1A and FKBP8	Molecular chaperone	AD	Loss	https://www.ncbi.nlm.nih.gov/pubmed/25628064
	O35465-2	Fkbp8
	Q68FF6	Git1	ARF GTPase-activating protein GIT1	GTPase-activating protein	HD	Loss	https://www.ncbi.nlm.nih.gov/pubmed/15383276
	Q7TNB5	Gria1	GluA1 AMPAR receptor	Ionotropic glutamate receptor	AD	Loss	https://www.ncbi.nlm.nih.gov/pubmed/24077616
	E9QAQ5	Gsk3b	Glycogen synthase kinase-3β	Regulation of various cellular processes	AD, ALS, FTD, PD	Loss	https://www.ncbi.nlm.nih.gov/pubmed/21629738; https://www.ncbi.nlm.nih.gov/pubmed/18852354; https://www.ncbi.nlm.nih.gov/pubmed/21651477
	P17710-3	Hk1	Hexokinase-1	Glycolysis	AD, PD	Loss	https://www.ncbi.nlm.nih.gov/pubmed/29167179; https://www.ncbi.nlm.nih.gov/pubmed/28962651
	P63158	Hmgb1	High mobility group protein B1	DNA repair; gene transcription; neuroinflammation	AD, ALS, PD, HD	Loss	https://www.ncbi.nlm.nih.gov/pubmed/22580958; https://www.ncbi.nlm.nih.gov/pubmed/23639787
	Q8K0U4	Hspa12a	Heat shock 70 kDa protein 12A	Molecular chaperone	AD, ALS, PD, HD	Loss	https://www.ncbi.nlm.nih.gov/pubmed/18270320; https://www.ncbi.nlm.nih.gov/pubmed/25386560; https://www.ncbi.nlm.nih.gov/pubmed/28852382
	P63038	Hspd1	60 kDa heat shock protein, mitochondrial
	P14733	Lmnb1	Lamin-B1	Maintenance of nucleoskeleton	AD	Loss	https://www.ncbi.nlm.nih.gov/pubmed/26725200/
	P08249	Mdh2	Malate dehydrogenase, mitochondrial	Tricarboxylic acid cycle	AD	Loss	https://www.ncbi.nlm.nih.gov/pubmed/26907355
	E9Q3B9	Mgll	Monoglyceride lipase	Lipid metabolism and signalling	AD, ALS, PD	Loss	https://www.ncbi.nlm.nih.gov/pubmed/23142242; https://www.ncbi.nlm.nih.gov/pubmed/28373073
	Q62433	Ndrg1	N-Myc down-regulated gene 1	Various, including cell growth, apoptosis, and microtubule regulation	AD, PD	Gain	https://www.ncbi.nlm.nih.gov/pubmed/23363009; https://www.ncbi.nlm.nih.gov/pubmed/23430405
	Q7TMF3	Ndufa12	NADH dehydrogenase subunits	Oxidative phosphorylation	AD, ALS, PD	Loss	https://www.ncbi.nlm.nih.gov/pubmed/24900954; https://www.ncbi.nlm.nih.gov/pubmed/21078990
	Q9CQZ5	Ndufa6
	Q9DCS9	Ndufb10
	Q9D6J6	Ndufv2
	P19246	Nefh	Neurofilament heavy and medium polypeptides	Neuronal cytoskeleton maintenance	AD, ALS, PD	Loss	https://www.ncbi.nlm.nih.gov/pubmed/21915226
	P08553	Nefm
	P15532	Nme1	Nucleoside diphosphate kinase A	Synthesis of nucleoside triphosphates	AD	Gain	https://www.ncbi.nlm.nih.gov/pubmed/12200143
	Q11011	Nsfl1c	NSFL1 cofactor p47	Vesicle/membrane fusion	PD	Loss	https://www.ncbi.nlm.nih.gov/pubmed/30783609
	P35486	Pdha1	Pyruvate dehydrogenase complex components	Conversion of pyruvate into acetyl-CoA	AD, HD	Loss	https://www.ncbi.nlm.nih.gov/pubmed/6219611
	Q9D051	Pdhb
	Q8BKZ9	Pdhx
	Q8BMF4	Dlat
	P27773	Pdia3	Protein disulfide-isomerase A3	Molecular chaperone	AD, ALS, PD	Loss	https://www.ncbi.nlm.nih.gov/pubmed/26779479
	P47857	Pfkm	Phosphofructokinase	Glycolysis	AD	Loss	https://www.ncbi.nlm.nih.gov/pubmed/28438892
	Q8C605	Pfkp
	P52480-2	Pkm	Pyruvate kinase PKM	Glycolysis	AD	Loss	https://www.ncbi.nlm.nih.gov/pubmed/10443553
	Q8BVQ5	Ppme1	Protein phosphatase methylesterase 1	PP2A regulation	AD	Loss	https://www.ncbi.nlm.nih.gov/pubmed/24653673
	P58389	Ppp2r4	Serine/threonine-protein phosphatase 2A activator	Regulatory subunit of PP2A, which dephosphorylates tau and α-synuclein	AD, FTD	Loss	https://www.ncbi.nlm.nih.gov/pubmed/24653673; https://www.ncbi.nlm.nih.gov/pubmed/11032905
	G5E819	Ppp5c	Serine/threonine-protein phosphatase 5	Dephosphorylation of various proteins, including tau	AD	Loss	https://www.ncbi.nlm.nih.gov/pubmed/22340724
	P20108	Prdx3	Peroxiredoxin-3	Antioxidant defense	ALS, PD	Loss	https://www.ncbi.nlm.nih.gov/pubmed/23732987; https://www.ncbi.nlm.nih.gov/pubmed/27130805
	Q6GT24	Prdx6	Peroxiredoxin-6	Antioxidant defense	AD, PD	Loss	https://www.ncbi.nlm.nih.gov/pubmed/27130805
	P63318	Prkcg	Protein kinase C γ	Regulation of various signalling pathways; long-term potentiation	AD, ALS	Loss	https://www.ncbi.nlm.nih.gov/pubmed/27001133; https://www.ncbi.nlm.nih.gov/pubmed/14559406
	P61028	Rab8b	Ras-related protein Rab-8B	Intracellular membrane trafficking	AD, PD, HD	Loss	https://www.ncbi.nlm.nih.gov/pubmed/29689231
	Q9QUI0	Rhoa	Transforming protein RhoA	Cytoskeleton organization	AD, PD	Loss	https://www.ncbi.nlm.nih.gov/pubmed/25339865
	Q9CZC8	Scrn1	Secernin-1	Exocytosis	AD	Loss	https://www.ncbi.nlm.nih.gov/pubmed/27448508
	Q9R1T4-2	Sept6	Septins 6, 7, 9	Synaptic vesicle trafficking; cytoskeleton remodelling; synaptic plasticity	AD	Loss	https://www.ncbi.nlm.nih.gov/pubmed/29602250; https://www.ncbi.nlm.nih.gov/pubmed/25888325
	E9Q1G8	Sept7
	Q80UG5-3	Sept9
	Q91V61	Sfxn3	Sideroflexin-3	Mitochondrial serine transporter; regulation of synaptic morphology	PD	Loss	https://www.ncbi.nlm.nih.gov/pubmed/28049716
	A2ALV3	Sh3gl2	Endophilin-A1	Regulation of neurotransmitter release; endocytosis	AD, PD, HD	Loss	https://www.ncbi.nlm.nih.gov/pubmed/30061577
	Q8VDQ8-2	Sirt2	NAD-dependent protein deacetylase sirtuin-2	Regulation of diverse biological processes	ALS, PD, HD	Loss	https://www.ncbi.nlm.nih.gov/pubmed/22796962; https://www.ncbi.nlm.nih.gov/pubmed/22563317
	Q9CR62	Slc25a11	2-oxoglutarate/malate carrier	Inner mitochondrial membrane transporter	AD	Loss	https://www.ncbi.nlm.nih.gov/pubmed/26837425
	P62317	Snrpd2	Small nuclear ribonucleoprotein Sm D2	Pre-mRNA splicing	AD	Loss	https://www.ncbi.nlm.nih.gov/pubmed/27718298
	P08228	Sod1	Superoxide dismutase 1	Antioxidant defense	AD, ALS, PD	Loss	https://www.ncbi.nlm.nih.gov/pubmed/15659387
	Q62261	Sptbn1	Spectrin β chain, non-erythrocytic 1	Cytoskeletal structure	AD	Loss	https://www.ncbi.nlm.nih.gov/pubmed/28258398
	Q9QZX7-2	Srr	Serine racemase	D-serine production	AD, ALS	Loss	https://www.ncbi.nlm.nih.gov/pubmed/25942042; https://www.ncbi.nlm.nih.gov/pubmed/22117694
	O08599	Stxbp1	Syntaxin-binding protein 1 / Munc18-1	Synaptic vesicle cycle	AD	Loss	https://www.ncbi.nlm.nih.gov/pubmed/28258398
	Q8R191	Syngr3	Synaptogyrin-3	Synaptic vesicle cycle	AD	Loss	https://www.ncbi.nlm.nih.gov/pubmed/29398363
	Q921F2	Tardbp	TAR DNA-binding protein 43 (TDP-43)	RNA biogenesis and processing	AD, ALS, FTD	Gain	https://www.ncbi.nlm.nih.gov/pubmed/18592312
	P17751	Tpi1	Triosephosphate isomerase	Glycolysis/gluconeogenesis	AD	Loss	https://www.ncbi.nlm.nih.gov/pubmed/23233058
	Q9CQN1	Trap1	TNF receptor-associated protein 1 / Heat shock protein 75	Molecular chaperone	PD	Gain	https://www.ncbi.nlm.nih.gov/pubmed/17579517
	Q9R0P9	Uchl1	Ubiquitin carboxyl-terminal hydrolase L1	Deubiquitination	AD, FTD, PD	Loss	https://www.ncbi.nlm.nih.gov/pubmed/27515257; https://www.ncbi.nlm.nih.gov/pubmed/16890190
	Q8R1I1	Uqcr10	Cytochrome b-c1 complex subunits	Oxidative phosphorylation	AD, HD	Loss	https://www.ncbi.nlm.nih.gov/pubmed/24900954
	Q9CZ13	Uqcrc1
	Q9CR68	Uqcrfs1
	Q01853	Vcp	Valosin-containing protein	Various, including ubiquitin-dependent protein degradation	AD, ALS, FTD	Loss	https://www.ncbi.nlm.nih.gov/pubmed/17622780; https://www.ncbi.nlm.nih.gov/pubmed/22572540; https://www.ncbi.nlm.nih.gov/pubmed/16783167
	Q60932-2	Vdac1	Voltage-dependent anion-selective channel proteins 1, 2, 3	Ion transport through mitochondrial outer membrane	AD, ALS, PD	Loss	https://www.ncbi.nlm.nih.gov/pubmed/27116927; https://www.ncbi.nlm.nih.gov/pubmed/28669745
	Q60930	Vdac2
	Q60931	Vdac3
	AD, Alzheimer’s disease; ALS, amyotrophic lateral sclerosis; FTD, frontotemporal dementia; HD, Huntington’s disease; PD, Parkinson’s disease.
